# Supplementary material for: Endothelin‐Converting Enzyme‐Like 1 Regulated by LIF Contributes to Chronic Constriction Injury‐Induced Neuropathic Pain in Mice
Source: CNS Neurosci Ther. 2025 Sep 4;31(9):e70578. doi: 10.1111/cns.70578 (PMC12409069; doi:10.1111/cns.70578)
Supplement: Supplementary file 3 — Additional file 1: cns70578‐sup‐0003‐Additional‐file‐1 [file CNS-31-e70578-s002.xlsx]

## Sheet: Sheet1
gene id	gene name	description	GO_id	GO_term	KO_ID	KO_Description	kegg_id	kegg_term	locus	CCI-1_count	CCI-2_count	CCI-3_count	CCI-4_count	Sham-1_count	Sham-2_count	Sham-3_count	Sham-4_count	CCI-1_FPKM	CC-2_FPKM	CCI-3_FPKM	CCI-4_FPKM	Sham-1_FPKM	Sham-2_FPKM	Sham-3_FPKM	Sham-4_FPKM	Group CCI	Group Sham	log2FC	Pvalue	Qvalue	updown
ENSMUSG00000031635	Anxa10	annexin_A10	GO:0005623|GO:0005488|GO:0043227|GO:0043229|GO:0005622|GO:0043167|GO:0008289|GO:0005515|GO:0005737|GO:0043169|GO:0005543|GO:0043168|GO:0043231|GO:0046872|GO:0005544|GO:0005739|GO:0005509	cell|binding|membrane-bounded organelle|intracellular organelle|intracellular|ion binding|lipid binding|protein binding|cytoplasm|cation binding|phospholipid binding|anion binding|intracellular membrane-bounded organelle|metal ion binding|calcium-dependent phospholipid binding|mitochondrion|calcium ion binding	-	-	-	-	8:62057042-62123118	280	31	120	272	2	0	5	0	8.21986	0.890971	3.14027	6.50028	0.0548517	0	0.128242	0	4.68784	0.0457735	6.67827	4.59026e-13	1.31907e-09	UP
ENSMUSG00000094036	Gm6465	predicted_gene_6465	-	-	-	-	-	-	5:11845539-11850352	26	11	23	15	0	1	0	0	1.57659	0.653055	1.24322	0.740444	0	0.0555104	0	0	1.05333	0.0138776	6.24605	7.95495e-09	8.31256e-06	UP
ENSMUSG00000038567	Cyp24a1	cytochrome_P450_family_24_subfamily_a_polypeptide_1	GO:0050896|GO:0005623|GO:0009987|GO:0005488|GO:0003824|GO:0032502|GO:0008152|GO:0043227|GO:0071704|GO:0043229|GO:0009605|GO:0005622|GO:0043167|GO:0016491|GO:0097159|GO:0016705|GO:0009991|GO:0001503|GO:0005737|GO:1901360|GO:0043169|GO:0055114|GO:0048869|GO:0004497|GO:0070576|GO:0046906|GO:0043231|GO:0006629|GO:0010033|GO:0007584|GO:0006066|GO:0020037|GO:0031667|GO:0046872|GO:0030154|GO:0030342|GO:…	response to stimulus|cell|cellular process|binding|catalytic activity|developmental process|metabolic process|membrane-bounded organelle|organic substance metabolic process|intracellular organelle|response to external stimulus|intracellular|ion binding|oxidoreductase activity|organic cyclic compound binding|oxidoreductase activity, acting on paired donors, with incorporation or reduction of molec…	K07436	vitamin D3 24-hydroxylase[1.14.13.126]	mmu01100|mmu05206|mmu00100	Metabolic pathways - Mus musculus (mouse)|MicroRNAs in cancer - Mus musculus (mouse)|Steroid biosynthesis - Mus musculus (mouse)	2:170482708-170497145	54	14	36	82	1	0	2	0	1.00994	0.256352	0.600172	1.24844	0.0174724	0	0.0326802	0	0.778726	0.0125381	5.95672	1.26856e-10	2.43024e-07	UP
ENSMUSG00000105606	Igkv2-109	immunoglobulin_kappa_variable_2_109	GO:0005488|GO:0005515	binding|protein binding	-	-	-	-	6:68302427-68303158	42	9679	1210	10	13	4	108	78	7.47705	1686.98	192.018	1.44926	2.16209	0.651876	16.798	12.7156	471.982	8.08189	5.8679	5.85958e-05	0.0139973	UP
ENSMUSG00000007946	Phox2a	paired_like_homeobox_2a	GO:0005623|GO:0009987|GO:0005488|GO:0032991|GO:0032502|GO:0008152|GO:0048646|GO:0043227|GO:0019222|GO:0009653|GO:0071704|GO:0043229|GO:0009893|GO:0050794|GO:0000785|GO:0006807|GO:0009058|GO:0005622|GO:0048856|GO:0044237|GO:0097159|GO:0046483|GO:0022037|GO:0030902|GO:1901360|GO:0021675|GO:0044249|GO:0021602|GO:0021548|GO:0048857|GO:0048869|GO:0003676|GO:0007585|GO:0006725|GO:0031325|GO:0006139|GO:…	cell|cellular process|binding|macromolecular complex|developmental process|metabolic process|anatomical structure formation involved in morphogenesis|membrane-bounded organelle|regulation of metabolic process|anatomical structure morphogenesis|organic substance metabolic process|intracellular organelle|positive regulation of metabolic process|regulation of cellular process|chromatin|nitrogen comp…	-	-	-	-	7:101818313-101822726	18	5	9	11	1	0	0	0	0.744833	0.202569	0.33197	0.370533	0.0386587	0	0	0	0.412476	0.00966467	5.41545	4.42758e-06	0.00188492	UP
ENSMUSG00000105526	Gm43490	predicted_gene_43490	-	-	-	-	-	-	5:16107129-16109780	18	2	8	13	0	0	0	1	0.451899	0.0491604	0.179045	0.265696	0	0	0	0.022998	0.23645	0.00574949	5.36196	2.83848e-05	0.00805603	UP
ENSMUSG00000016255	Tubb1	tubulin_beta_1_class_VI	GO:0005623|GO:0009987|GO:0005576|GO:0005198|GO:0005488|GO:0003824|GO:0032991|GO:0008152|GO:0005200|GO:0043227|GO:0016787|GO:0043229|GO:0005622|GO:0043167|GO:0097367|GO:0016043|GO:0043234|GO:1903561|GO:0036094|GO:0097159|GO:0070062|GO:0005737|GO:0005874|GO:0001882|GO:0016817|GO:0000166|GO:0031982|GO:0043168|GO:0007049|GO:0006996|GO:0022607|GO:0007017|GO:0017076|GO:0007051|GO:0001883|GO:0000226|GO:…	cell|cellular process|extracellular region|structural molecule activity|binding|catalytic activity|macromolecular complex|metabolic process|structural constituent of cytoskeleton|membrane-bounded organelle|hydrolase activity|intracellular organelle|intracellular|ion binding|carbohydrate derivative binding|cellular component organization|protein complex|extracellular vesicle|small molecule binding…	K07375	tubulin beta[-]	mmu04145|mmu04540	Phagosome - Mus musculus (mouse)|Gap junction - Mus musculus (mouse)	2:174450695-174457882	11	4	269	2	3	0	3	1	0.520887	0.185453	11.3552	0.0770857	0.132721	0	0.12412	0.0433788	3.03466	0.0750548	5.33745	0.000144739	0.0274991	UP
ENSMUSG00000025091	Pnliprp2	pancreatic_lipase_related_protein_2	GO:0050896|GO:0009987|GO:0005576|GO:0005488|GO:0003824|GO:0008152|GO:0016787|GO:0071704|GO:0043167|GO:0006950|GO:0005615|GO:0005515|GO:0044237|GO:0009056|GO:0016788|GO:0006793|GO:0006952|GO:0007586|GO:0043169|GO:0019637|GO:0006629|GO:0044255|GO:0046434|GO:0006644|GO:0006796|GO:0046872|GO:0052689|GO:0016042|GO:0006968|GO:0016298|GO:0006643|GO:0044242|GO:0004620|GO:0006664|GO:0046466|GO:0047372|GO:…	response to stimulus|cellular process|extracellular region|binding|catalytic activity|metabolic process|hydrolase activity|organic substance metabolic process|ion binding|response to stress|extracellular space|protein binding|cellular metabolic process|catabolic process|hydrolase activity, acting on ester bonds|phosphorus metabolic process|defense response|digestion|cation binding|organophosphate…	K14075	pancreatic lipase-related protein 2[3.1.1.3]	mmu01100|mmu04972|mmu00561|mmu04975	Metabolic pathways - Mus musculus (mouse)|Pancreatic secretion - Mus musculus (mouse)|Glycerolipid metabolism - Mus musculus (mouse)|Fat digestion and absorption - Mus musculus (mouse)	19:58759723-58777533	24	5	22	26	0	1	0	1	1.01973	0.207999	0.833279	0.899294	0	0.0388963	0	0.0389219	0.740075	0.0194545	5.24949	2.06227e-07	0.000152934	UP
ENSMUSG00000050359	Sprr1a	small_proline_rich_protein_1A	GO:0005623|GO:0009987|GO:0005198|GO:0005488|GO:0016020|GO:0032502|GO:0008152|GO:0005886|GO:0071704|GO:0005622|GO:0060090|GO:0071944|GO:0048856|GO:0005515|GO:0044237|GO:0031424|GO:0009888|GO:0005737|GO:0019538|GO:0030674|GO:0048869|GO:0007275|GO:0048513|GO:0001533|GO:0043588|GO:0043412|GO:0044267|GO:0030154|GO:0036211|GO:0060429|GO:0008544|GO:0030855|GO:0030216|GO:0006464|GO:0009913|GO:0018149	cell|cellular process|structural molecule activity|binding|membrane|developmental process|metabolic process|plasma membrane|organic substance metabolic process|intracellular|binding, bridging|cell periphery|anatomical structure development|protein binding|cellular metabolic process|keratinization|tissue development|cytoplasm|protein metabolic process|protein binding, bridging|cellular development…	-	-	-	-	3:92483952-92485895	9558	2824	3891	6184	116	46	364	125	789.553	228.392	286.52	415.854	8.95182	3.47834	26.2705	9.45566	430.08	12.0391	5.15881	2.14437e-18	1.64323e-14	UP
ENSMUSG00000103385	Gm37752	predicted_gene_37752	-	-	-	-	-	-	3:92277725-92281033	35	11	20	23	0	1	2	0	0.704245	0.216698	0.358723	0.376728	0	0.0184196	0.0351591	0	0.414098	0.0133947	4.95024	5.0967e-08	4.50646e-05	UP
ENSMUSG00000006389	Mpl	myeloproliferative_leukemia_virus_oncogene	GO:0050896|GO:0005623|GO:0009987|GO:0023052|GO:0005488|GO:0004871|GO:0002376|GO:0016020|GO:0032502|GO:0008152|GO:0031224|GO:0048646|GO:0043227|GO:0019222|GO:0005886|GO:0009653|GO:0071704|GO:0048523|GO:0043229|GO:0009893|GO:0050794|GO:0038023|GO:0005622|GO:0009986|GO:0071944|GO:0012505|GO:0016043|GO:0051716|GO:0004872|GO:0048856|GO:0005515|GO:0008283|GO:0002520|GO:0005737|GO:0030220|GO:0005794|GO:…	response to stimulus|cell|cellular process|signaling|binding|signal transducer activity|immune system process|membrane|developmental process|metabolic process|intrinsic component of membrane|anatomical structure formation involved in morphogenesis|membrane-bounded organelle|regulation of metabolic process|plasma membrane|anatomical structure morphogenesis|organic substance metabolic process|negat…	K05082	thrombopoietin receptor[-]	mmu04060|mmu04630	Cytokine-cytokine receptor interaction - Mus musculus (mouse)|Jak-STAT signaling pathway - Mus musculus (mouse)	4:118442415-118457513	7	4	68	3	1	0	2	0	0.0846937	0.0473827	0.733394	0.0295478	0.0113033	0	0.0211415	0	0.223755	0.00811118	4.78586	0.000247801	0.0419188	UP
ENSMUSG00000024907	Gal	galanin	GO:0050896|GO:0005623|GO:0009987|GO:0005576|GO:0023052|GO:0005488|GO:0002376|GO:0007610|GO:0032502|GO:0008152|GO:0040007|GO:0043227|GO:0019222|GO:0042445|GO:0023051|GO:0009653|GO:0071704|GO:0048523|GO:0043229|GO:0044297|GO:0051050|GO:0009893|GO:0050794|GO:0006807|GO:0009058|GO:0005622|GO:0051641|GO:0012505|GO:0016043|GO:0006950|GO:0051716|GO:0005615|GO:0016049|GO:0002683|GO:0007631|GO:0045926|GO:…	response to stimulus|cell|cellular process|extracellular region|signaling|binding|immune system process|behavior|developmental process|metabolic process|growth|membrane-bounded organelle|regulation of metabolic process|hormone metabolic process|regulation of signaling|anatomical structure morphogenesis|organic substance metabolic process|negative regulation of cellular process|intracellular organ…	-	-	-	-	19:3409919-3414472	5334	1755	1965	4004	86	143	197	71	498.796	160.675	163.799	304.804	7.51288	12.2406	16.0949	6.07982	282.018	10.4821	4.7498	1.20754e-24	2.77601e-20	UP
ENSMUSG00000038676	Ucn	urocortin	GO:0022414|GO:0050896|GO:0005623|GO:0009987|GO:0005576|GO:0023052|GO:0005488|GO:0000003|GO:0007610|GO:0032502|GO:0008152|GO:0040007|GO:0019222|GO:0023051|GO:0050795|GO:0071704|GO:0048523|GO:0044297|GO:0051050|GO:0009893|GO:0009605|GO:0048521|GO:0045927|GO:0050794|GO:0006807|GO:0009058|GO:0044708|GO:0051641|GO:0016043|GO:0030234|GO:0042995|GO:0009892|GO:0006950|GO:0051716|GO:0016049|GO:0051051|GO:…	reproductive process|response to stimulus|cell|cellular process|extracellular region|signaling|binding|reproduction|behavior|developmental process|metabolic process|growth|regulation of metabolic process|regulation of signaling|regulation of behavior|organic substance metabolic process|negative regulation of cellular process|cell body|positive regulation of transport|positive regulation of metabo…	-	-	-	-	5:31138063-31138829	33	15	11	18	1	0	2	0	2.26512	1.00804	0.673066	1.00578	0.0641256	0	0.11994	0	1.238	0.0460163	4.74973	2.93959e-07	0.00019876	UP
ENSMUSG00000042816	Gpr151	G_protein_coupled_receptor_151	GO:0050896|GO:0005623|GO:0009987|GO:0023052|GO:0004871|GO:0016020|GO:0031224|GO:0005886|GO:0050794|GO:0038023|GO:0071944|GO:0051716|GO:0004872|GO:0007154|GO:0005887|GO:0007165|GO:0031226|GO:0004888|GO:0016021|GO:0004930|GO:0007186|GO:0007187|GO:0007188|GO:0007189	response to stimulus|cell|cellular process|signaling|signal transducer activity|membrane|intrinsic component of membrane|plasma membrane|regulation of cellular process|signaling receptor activity|cell periphery|cellular response to stimulus|receptor activity|cell communication|integral component of plasma membrane|signal transduction|intrinsic component of plasma membrane|transmembrane signaling …	-	-	-	-	18:42578020-42579652	1172	391	510	925	15	8	67	26	47.7849	15.6078	18.5358	30.7016	0.571358	0.298557	2.38667	0.970724	28.1576	1.05683	4.73571	2.1095e-16	1.21238e-12	UP
ENSMUSG00000020838	Slc6a4	solute_carrier_family_6_neurotransmitter_transporter_serotonin_member_4	GO:0022414|GO:0050896|GO:0005215|GO:0005623|GO:0009987|GO:0048511|GO:0023052|GO:0005488|GO:0000003|GO:0016020|GO:0007610|GO:0032502|GO:0008152|GO:0040007|GO:0008144|GO:0031224|GO:0043227|GO:0031090|GO:0019222|GO:0005886|GO:0023051|GO:0009653|GO:0071704|GO:0048523|GO:0043229|GO:0005326|GO:0009893|GO:0009605|GO:0050794|GO:0005622|GO:0043167|GO:0044708|GO:0048609|GO:0051641|GO:0071944|GO:0012505|GO:…	reproductive process|response to stimulus|transporter activity|cell|cellular process|rhythmic process|signaling|binding|reproduction|membrane|behavior|developmental process|metabolic process|growth|drug binding|intrinsic component of membrane|membrane-bounded organelle|organelle membrane|regulation of metabolic process|plasma membrane|regulation of signaling|anatomical structure morphogenesis|org…	K05037	solute carrier family 6 (neurotransmitter transporter, serotonin) member 4[-]	mmu04726	Serotonergic synapse - Mus musculus (mouse)	11:76998603-77032340	540	237	338	474	15	6	17	25	6.19677	2.6627	3.45754	4.42799	0.160811	0.0630304	0.170442	0.262714	4.18625	0.164249	4.6717	2.26323e-19	2.60147e-15	UP
ENSMUSG00000050747	Trim15	tripartite_motif_containing_15	GO:0050896|GO:0005623|GO:0009987|GO:0023052|GO:0005488|GO:0002376|GO:0008152|GO:0051707|GO:0009607|GO:0006955|GO:0019222|GO:0023051|GO:0071704|GO:0002684|GO:0048523|GO:0009893|GO:0009605|GO:0050794|GO:0006807|GO:0009058|GO:0005622|GO:0043167|GO:0051641|GO:0006950|GO:0051716|GO:0002253|GO:0051051|GO:0005515|GO:0044237|GO:0002682|GO:0006810|GO:0001819|GO:0050776|GO:0046483|GO:0002757|GO:1901360|GO:…	response to stimulus|cell|cellular process|signaling|binding|immune system process|metabolic process|response to other organism|response to biotic stimulus|immune response|regulation of metabolic process|regulation of signaling|organic substance metabolic process|positive regulation of immune system process|negative regulation of cellular process|positive regulation of metabolic process|response …	-	-	-	-	17:36860691-36867210	54	4	20	50	1	0	0	4	0.96546	0.070018	0.318747	0.727729	0.016703	0	0	0.065494	0.520488	0.0205492	4.66271	5.54782e-06	0.00227748	UP
ENSMUSG00000048764	Tmprss11f	transmembrane_protease_serine_11f	GO:0005623|GO:0005576|GO:0003824|GO:0016020|GO:0008152|GO:0031224|GO:0016787|GO:0005886|GO:0071704|GO:0071944|GO:0008233|GO:0019538|GO:0005887|GO:0031226|GO:0017171|GO:0016021|GO:0008236|GO:0006508|GO:0004252|GO:0004175	cell|extracellular region|catalytic activity|membrane|metabolic process|intrinsic component of membrane|hydrolase activity|plasma membrane|organic substance metabolic process|cell periphery|peptidase activity|protein metabolic process|integral component of plasma membrane|intrinsic component of plasma membrane|serine hydrolase activity|integral component of membrane|serine-type peptidase activity…	-	-	-	-	5:86521898-86632424	30	6	14	43	3	0	1	0	0.287487	0.0562925	0.119591	0.33544	0.0268574	0	0.0083723	0	0.199703	0.00880743	4.50299	3.06576e-06	0.0013805	UP
ENSMUSG00000049796	Crh	corticotropin_releasing_hormone	GO:0022414|GO:0050896|GO:0005623|GO:0009987|GO:0005576|GO:0023052|GO:0005488|GO:0000003|GO:0007610|GO:0032502|GO:0008152|GO:0019222|GO:0023051|GO:0050795|GO:0071704|GO:0048523|GO:0044297|GO:0051050|GO:0009893|GO:0050794|GO:0007626|GO:0006807|GO:0009058|GO:0005622|GO:0044708|GO:0051641|GO:0042995|GO:0009892|GO:0006950|GO:0051716|GO:0032844|GO:0005615|GO:0051051|GO:0048856|GO:0005515|GO:0044237|GO:…	reproductive process|response to stimulus|cell|cellular process|extracellular region|signaling|binding|reproduction|behavior|developmental process|metabolic process|regulation of metabolic process|regulation of signaling|regulation of behavior|organic substance metabolic process|negative regulation of cellular process|cell body|positive regulation of transport|positive regulation of metabolic pro…	K05256	corticotropin-releasing hormone[-]	mmu05034|mmu04730	Alcoholism - Mus musculus (mouse)|Long-term depression - Mus musculus (mouse)	3:19693401-19695396	89	48	52	49	1	2	4	4	4.48918	2.37038	2.33808	2.012	0.0471226	0.0923491	0.176275	0.184773	2.80241	0.12513	4.48517	1.55386e-11	3.96908e-08	UP
ENSMUSG00000069355	Gm5152	predicted_gene_5152	-	-	-	-	-	-	5:10242041-10246526	183	106	75	129	0	5	8	10	11.2713	6.39191	4.11779	6.46801	0	0.281917	0.430496	0.564032	7.06227	0.319111	4.468	2.14084e-11	4.85303e-08	UP
ENSMUSG00000091897	Gm17019	predicted_gene_17019	-	-	-	-	-	-	5:15028950-15032998	17	9	15	15	0	1	0	2	0.974049	0.504889	0.766169	0.699662	0	0.052453	0	0.104921	0.736192	0.0393436	4.22588	1.73381e-06	0.000866491	UP
ENSMUSG00000031074	Fgf3	fibroblast_growth_factor_3	GO:0050896|GO:0005623|GO:0009987|GO:0005576|GO:0023052|GO:0005488|GO:0002376|GO:0032502|GO:0031128|GO:0048646|GO:0043227|GO:0009653|GO:0043229|GO:0050794|GO:0005622|GO:0012505|GO:0051716|GO:0048856|GO:0005515|GO:0050793|GO:0008283|GO:0002520|GO:0035295|GO:0030916|GO:0048839|GO:0048598|GO:0009888|GO:0005737|GO:0005794|GO:0048635|GO:0007154|GO:0048732|GO:0007423|GO:0008284|GO:0007165|GO:0048645|GO:…	response to stimulus|cell|cellular process|extracellular region|signaling|binding|immune system process|developmental process|developmental induction|anatomical structure formation involved in morphogenesis|membrane-bounded organelle|anatomical structure morphogenesis|intracellular organelle|regulation of cellular process|intracellular|endomembrane system|cellular response to stimulus|anatomical …	K04358	fibroblast growth factor[-]	mmu05200|mmu04151|mmu04010|mmu04014|mmu04810|mmu04015|mmu05218	Pathways in cancer - Mus musculus (mouse)|PI3K-Akt signaling pathway - Mus musculus (mouse)|MAPK signaling pathway - Mus musculus (mouse)|Ras signaling pathway - Mus musculus (mouse)|Regulation of actin cytoskeleton - Mus musculus (mouse)|Rap1 signaling pathway - Mus musculus (mouse)|Melanoma - Mus musculus (mouse)	7:144838083-144844436	189	42	89	115	5	6	14	2	4.50387	0.979877	1.89057	2.23088	0.111313	0.130889	0.291478	0.0436359	2.4013	0.144329	4.05638	3.0547e-09	3.76726e-06	UP
ENSMUSG00000023387	Kcnk16	potassium_channel_subfamily_K_member_16	GO:0005215|GO:0005623|GO:0009987|GO:0005488|GO:0016020|GO:0031224|GO:0005886|GO:0071944|GO:0005515|GO:0022857|GO:0006810|GO:0022891|GO:0055085|GO:0042391|GO:0005887|GO:0071804|GO:0031226|GO:0016021|GO:0034220|GO:0071805|GO:0006811|GO:0030322|GO:0015267|GO:0015075|GO:0008324|GO:0098655|GO:0006812|GO:0005216|GO:0022890|GO:0030001|GO:0022840|GO:0015672|GO:0005261|GO:0005267|GO:0046873|GO:0006813|GO:…	transporter activity|cell|cellular process|binding|membrane|intrinsic component of membrane|plasma membrane|cell periphery|protein binding|transmembrane transporter activity|transport|substrate-specific transmembrane transporter activity|transmembrane transport|regulation of membrane potential|integral component of plasma membrane|cellular potassium ion transport|intrinsic component of plasma mem…	-	-	-	-	14:20262756-20269162	102	46	41	68	0	4	9	4	7.72613	3.41129	2.76837	4.19303	0	0.277363	0.595605	0.277474	4.5247	0.28761	3.97564	1.22978e-08	1.22919e-05	UP
ENSMUSG00000035861	Tmprss11b	transmembrane_protease_serine_11B	GO:0005623|GO:0005576|GO:0003824|GO:0016020|GO:0008152|GO:0031224|GO:0043227|GO:0016787|GO:0005886|GO:0071704|GO:0071944|GO:1903561|GO:0070062|GO:0008233|GO:0019538|GO:0005887|GO:0031982|GO:0031226|GO:0017171|GO:0016021|GO:0008236|GO:0006508|GO:0004252|GO:0004175	cell|extracellular region|catalytic activity|membrane|metabolic process|intrinsic component of membrane|membrane-bounded organelle|hydrolase activity|plasma membrane|organic substance metabolic process|cell periphery|extracellular vesicle|extracellular exosome|peptidase activity|protein metabolic process|integral component of plasma membrane|vesicle|intrinsic component of plasma membrane|serine h…	-	-	-	-	5:86657631-86676362	13	12	10	12	1	2	0	0	0.207516	0.187543	0.142294	0.155935	0.0149129	0.0292258	0	0	0.173322	0.0110347	3.97334	6.05178e-06	0.00241192	UP
ENSMUSG00000024517	Grp	gastrin_releasing_peptide	GO:0050896|GO:0009987|GO:0005576|GO:0023052|GO:0005488|GO:0050794|GO:0051716|GO:0005615|GO:0005515|GO:0007154|GO:0007165|GO:0005102|GO:0007186|GO:0005179|GO:0007218|GO:0005184	response to stimulus|cellular process|extracellular region|signaling|binding|regulation of cellular process|cellular response to stimulus|extracellular space|protein binding|cell communication|signal transduction|receptor binding|G-protein coupled receptor signaling pathway|hormone activity|neuropeptide signaling pathway|neuropeptide hormone activity	-	-	-	-	18:65872820-65886579	32	4	12	28	1	3	0	1	0.97331	0.119117	0.325348	0.693299	0.0284156	0.0835319	0	0.0278623	0.527768	0.0349525	3.91644	2.93837e-05	0.00822435	UP
ENSMUSG00000024770	Lipn	lipase_family_member_N	GO:0005576|GO:0003824|GO:0008152|GO:0016787|GO:0071704|GO:0009056|GO:0016788|GO:0006629|GO:0016042	extracellular region|catalytic activity|metabolic process|hydrolase activity|organic substance metabolic process|catabolic process|hydrolase activity, acting on ester bonds|lipid metabolic process|lipid catabolic process	-	-	-	-	19:34067358-34084918	229	28	102	177	26	1	5	6	6.89599	0.825522	2.73804	4.33901	0.731428	0.0275669	0.131548	0.165454	3.69964	0.263999	3.80878	6.27015e-06	0.00244313	UP
ENSMUSG00000028255	Clca1	chloride_channel_accessory_1	GO:0050896|GO:0005215|GO:0005623|GO:0009987|GO:0005576|GO:0005488|GO:0003824|GO:0016020|GO:0008152|GO:0031224|GO:0043227|GO:0031090|GO:0016787|GO:0005886|GO:0071704|GO:0043229|GO:0005622|GO:0043167|GO:0071944|GO:0012505|GO:0042995|GO:0006950|GO:0051716|GO:0005615|GO:0022857|GO:0030667|GO:0006810|GO:0033554|GO:0005737|GO:0098588|GO:0022891|GO:0012506|GO:0008233|GO:0055085|GO:0019538|GO:0043169|GO:…	response to stimulus|transporter activity|cell|cellular process|extracellular region|binding|catalytic activity|membrane|metabolic process|intrinsic component of membrane|membrane-bounded organelle|organelle membrane|hydrolase activity|plasma membrane|organic substance metabolic process|intracellular organelle|intracellular|ion binding|cell periphery|endomembrane system|cell projection|response t…	K05027	calcium-activated chloride channel regulator 1[-]	mmu04972|mmu04924	Pancreatic secretion - Mus musculus (mouse)|Renin secretion - Mus musculus (mouse)	3:145003817-145032776	44	13	21	33	4	1	2	1	0.714869	0.206791	0.304144	0.436461	0.0607143	0.0148732	0.0283898	0.014883	0.415566	0.0297151	3.80581	6.45691e-07	0.000412327	UP
ENSMUSG00000000182	Fgf23	fibroblast_growth_factor_23	GO:0050896|GO:0005623|GO:0009987|GO:0005576|GO:0023052|GO:0005488|GO:0032502|GO:0008152|GO:0019222|GO:0023051|GO:0071704|GO:0048523|GO:0009893|GO:0009605|GO:0050794|GO:0006807|GO:0009058|GO:0051641|GO:0051716|GO:0005615|GO:0051051|GO:0048856|GO:0005515|GO:0044237|GO:0050793|GO:0023057|GO:0009056|GO:0045595|GO:0019725|GO:0006793|GO:0006810|GO:0030278|GO:0046483|GO:0009991|GO:0009888|GO:0009725|GO:…	response to stimulus|cell|cellular process|extracellular region|signaling|binding|developmental process|metabolic process|regulation of metabolic process|regulation of signaling|organic substance metabolic process|negative regulation of cellular process|positive regulation of metabolic process|response to external stimulus|regulation of cellular process|nitrogen compound metabolic process|biosynt…	K04358	fibroblast growth factor[-]	mmu05200|mmu04151|mmu04010|mmu04014|mmu04810|mmu04015|mmu05218	Pathways in cancer - Mus musculus (mouse)|PI3K-Akt signaling pathway - Mus musculus (mouse)|MAPK signaling pathway - Mus musculus (mouse)|Ras signaling pathway - Mus musculus (mouse)|Regulation of actin cytoskeleton - Mus musculus (mouse)|Rap1 signaling pathway - Mus musculus (mouse)|Melanoma - Mus musculus (mouse)	6:127072902-127081408	21	4	22	22	4	0	1	0	0.770787	0.143741	0.719817	0.657348	0.137159	0	0.0320676	0	0.572923	0.0423068	3.75938	6.55838e-05	0.0150771	UP
ENSMUSG00000029819	Npy	neuropeptide_Y	GO:0050896|GO:0005623|GO:0009987|GO:0005576|GO:0023052|GO:0005488|GO:0002376|GO:0007610|GO:0032502|GO:0051707|GO:0009607|GO:0043227|GO:0006955|GO:0043229|GO:0009605|GO:0050794|GO:0005622|GO:0044708|GO:0012505|GO:0016043|GO:0006950|GO:0051716|GO:0005615|GO:0007631|GO:0048856|GO:0005515|GO:0030534|GO:0006959|GO:0009991|GO:0005737|GO:0005794|GO:0006952|GO:0008217|GO:0007154|GO:0003013|GO:0021537|GO:…	response to stimulus|cell|cellular process|extracellular region|signaling|binding|immune system process|behavior|developmental process|response to other organism|response to biotic stimulus|membrane-bounded organelle|immune response|intracellular organelle|response to external stimulus|regulation of cellular process|intracellular|single-organism behavior|endomembrane system|cellular component org…	K05232	neuropeptide Y[-]	mmu05034|mmu04024|mmu04920|mmu04923	Alcoholism - Mus musculus (mouse)|cAMP signaling pathway - Mus musculus (mouse)|Adipocytokine signaling pathway - Mus musculus (mouse)|Regulation of lipolysis in adipocytes - Mus musculus (mouse)	6:49822710-49829507	2042	630	860	1648	227	40	72	75	240.209	72.5565	90.1801	157.814	24.9459	4.30713	7.39981	8.07903	140.19	11.183	3.64801	2.32212e-11	4.85303e-08	UP
ENSMUSG00000026247	Ecel1	endothelin_converting_enzyme_like_1	GO:0050896|GO:0005623|GO:0009987|GO:0023052|GO:0005488|GO:0003824|GO:0016020|GO:0008152|GO:0031224|GO:0016787|GO:0005886|GO:0071704|GO:0050794|GO:0005622|GO:0043167|GO:0071944|GO:0051716|GO:0007154|GO:0008233|GO:0019538|GO:0003016|GO:0043169|GO:0005887|GO:0007165|GO:0007585|GO:0031226|GO:0016021|GO:0007186|GO:0046872|GO:0006508|GO:0035556|GO:0008237|GO:0007218|GO:0004175|GO:0004222	response to stimulus|cell|cellular process|signaling|binding|catalytic activity|membrane|metabolic process|intrinsic component of membrane|hydrolase activity|plasma membrane|organic substance metabolic process|regulation of cellular process|intracellular|ion binding|cell periphery|cellular response to stimulus|cell communication|peptidase activity|protein metabolic process|respiratory system proc…	-	-	-	-	1:87147655-87156521	1329	524	543	714	43	39	140	55	15.9578	6.16001	5.81202	6.97915	0.482348	0.428654	1.46868	0.604753	8.72724	0.746109	3.54807	5.42573e-14	1.78189e-10	UP
ENSMUSG00000076674	Ighv3-8	immunoglobulin_heavy_variable_V3_8	GO:0005488|GO:0005515	binding|protein binding	-	-	-	-	12:114322327-114322801	10	9	17	23	0	0	0	5	1.68995	1.48904	2.56083	3.16394	0	0	0	0.773675	2.22594	0.193419	3.52462	0.000110566	0.0219284	UP
ENSMUSG00000095493	A630023A22Rik	RIKEN_cDNA_A630023A22_gene	-	-	-	-	-	-	14:34051132-34102754	22	12	15	17	3	1	0	2	1.0997	0.587268	0.668384	0.691734	0.140094	0.0457586	0	0.0915305	0.761771	0.0693458	3.45748	6.69197e-06	0.00252199	UP
ENSMUSG00000030523	Trpm1	transient_receptor_potential_cation_channel_subfamily_M_member_1	GO:0050896|GO:0005215|GO:0005623|GO:0009987|GO:0023052|GO:0016020|GO:0032502|GO:0030427|GO:0031224|GO:0005886|GO:0009653|GO:0050794|GO:0005622|GO:0051641|GO:0071944|GO:0051286|GO:0051716|GO:0048856|GO:0022857|GO:0019725|GO:0006810|GO:0022891|GO:0007154|GO:0042592|GO:0055085|GO:0007423|GO:0007165|GO:0048869|GO:0050877|GO:0051649|GO:0035838|GO:0009314|GO:0048468|GO:0009887|GO:0007275|GO:0048513|GO:…	response to stimulus|transporter activity|cell|cellular process|signaling|membrane|developmental process|site of polarized growth|intrinsic component of membrane|plasma membrane|anatomical structure morphogenesis|regulation of cellular process|intracellular|cellular localization|cell periphery|cell tip|cellular response to stimulus|anatomical structure development|transmembrane transporter activi…	-	-	-	-	7:64153835-64269775	16	14	4	28	4	0	1	1	0.0476333	0.0408055	0.0106154	0.0678575	0.0111248	0	0.00260097	0.00272706	0.0417279	0.00411322	3.34267	0.000187584	0.0344989	UP
ENSMUSG00000027556	Car1	carbonic_anhydrase_1	GO:0005623|GO:0009987|GO:0005576|GO:0005488|GO:0003824|GO:0008152|GO:0043227|GO:0016829|GO:0016787|GO:0005622|GO:0043167|GO:0005515|GO:1903561|GO:0044237|GO:0070062|GO:0016788|GO:0005737|GO:0043169|GO:0006730|GO:0031982|GO:0046872|GO:0052689|GO:0016836|GO:0004089|GO:0046914|GO:0004064|GO:0008270	cell|cellular process|extracellular region|binding|catalytic activity|metabolic process|membrane-bounded organelle|lyase activity|hydrolase activity|intracellular|ion binding|protein binding|extracellular vesicle|cellular metabolic process|extracellular exosome|hydrolase activity, acting on ester bonds|cytoplasm|cation binding|one-carbon metabolic process|vesicle|metal ion binding|carboxylic este…	K01672	carbonic anhydrase[4.2.1.1]	mmu00910	Nitrogen metabolism - Mus musculus (mouse)	3:14766216-14808368	123	26	669	90	32	23	26	8	4.4678	0.924635	21.6617	2.66127	1.08587	0.764725	0.825116	0.266087	7.42885	0.735449	3.33644	3.61858e-05	0.00956177	UP
ENSMUSG00000027261	Hao1	hydroxyacid_oxidase_1_liver	GO:0050896|GO:0005623|GO:0009987|GO:0005488|GO:0003824|GO:0008152|GO:0043227|GO:0071704|GO:0043229|GO:0005622|GO:0043167|GO:0097367|GO:0006950|GO:0016491|GO:0048037|GO:0005515|GO:0044237|GO:0036094|GO:0009056|GO:0097159|GO:0006979|GO:0005737|GO:0055114|GO:0050662|GO:0005102|GO:0000166|GO:0016614|GO:0006082|GO:0043168|GO:0043231|GO:0006629|GO:0044255|GO:0006066|GO:0030258|GO:0016899|GO:0034440|GO:…	response to stimulus|cell|cellular process|binding|catalytic activity|metabolic process|membrane-bounded organelle|organic substance metabolic process|intracellular organelle|intracellular|ion binding|carbohydrate derivative binding|response to stress|oxidoreductase activity|cofactor binding|protein binding|cellular metabolic process|small molecule binding|catabolic process|organic cyclic compoun…	K11517	(S)-2-hydroxy-acid oxidase[1.1.3.15]	mmu01100|mmu01200|mmu04146|mmu00630	Metabolic pathways - Mus musculus (mouse)|Carbon metabolism - Mus musculus (mouse)|Peroxisome - Mus musculus (mouse)|Glyoxylate and dicarboxylate metabolism - Mus musculus (mouse)	2:134497361-134554368	36	12	18	44	2	2	1	6	0.984773	0.321381	0.438921	0.97981	0.0511108	0.0500825	0.0238992	0.150295	0.681221	0.0688469	3.30666	8.63551e-06	0.00310169	UP
ENSMUSG00000038523	1700003F12Rik	RIKEN_cDNA_1700003F12_gene	-	-	-	-	-	-	2:154547085-154550003	46	14	15	32	5	0	1	5	1.88243	0.560918	0.547196	1.06604	0.191155	0	0.0357534	0.187356	1.01415	0.103566	3.29164	4.02724e-05	0.0101739	UP
ENSMUSG00000035355	Kcnh4	potassium_voltage_gated_channel_subfamily_H_eag_related_member_4	GO:0050896|GO:0005215|GO:0005623|GO:0009987|GO:0023052|GO:0004871|GO:0003824|GO:0016020|GO:0008152|GO:0031224|GO:0005886|GO:0071704|GO:0016740|GO:0005057|GO:0050794|GO:0038023|GO:0005622|GO:0071944|GO:0051716|GO:0004872|GO:0044237|GO:0022857|GO:0006793|GO:0006810|GO:0022891|GO:0007154|GO:0055085|GO:0019538|GO:0042391|GO:0005887|GO:0007165|GO:0071804|GO:0023014|GO:0031226|GO:0000155|GO:0016021|GO:…	response to stimulus|transporter activity|cell|cellular process|signaling|signal transducer activity|catalytic activity|membrane|metabolic process|intrinsic component of membrane|plasma membrane|organic substance metabolic process|transferase activity|receptor signaling protein activity|regulation of cellular process|signaling receptor activity|intracellular|cell periphery|cellular response to st…	-	-	-	-	11:100740376-100759942	28	17	8	35	4	1	2	2	0.364758	0.216821	0.0929031	0.371171	0.0486807	0.0119253	0.0227629	0.0238542	0.261413	0.0268058	3.28572	1.46084e-05	0.00473003	UP
ENSMUSG00000099839	Gm29374	predicted_gene_29374	-	-	-	-	-	-	1:87142874-87146983	143	49	68	64	7	0	23	6	7.10529	2.38364	3.01184	2.58869	0.324935	0	0.998452	0.272999	3.77237	0.399097	3.24066	1.75541e-05	0.00560487	UP
ENSMUSG00000035498	Cdcp1	CUB_domain_containing_protein_1	GO:0005623|GO:0005488|GO:0016020|GO:0031224|GO:0005886|GO:0071944|GO:0005515|GO:0016021	cell|binding|membrane|intrinsic component of membrane|plasma membrane|cell periphery|protein binding|integral component of membrane	-	-	-	-	9:123170824-123216038	34	18	34	30	1	1	5	6	0.26988	0.139886	0.240574	0.19385	0.00741557	0.00726638	0.034675	0.0436121	0.211048	0.0232423	3.18275	1.98357e-06	0.000950006	UP
ENSMUSG00000093789	Methig1	methyltransferase_hypoxia_inducible_domain_containing_1	GO:0003824|GO:0016020|GO:0008152|GO:0031224|GO:0016740|GO:0032259|GO:0016021|GO:0008168	catalytic activity|membrane|metabolic process|intrinsic component of membrane|transferase activity|methylation|integral component of membrane|methyltransferase activity	-	-	-	-	15:100353149-100383964	20	11	22	17	2	2	2	2	0.791687	0.42631	0.776307	0.547794	0.0739617	0.0724738	0.0691685	0.0724843	0.635525	0.0720221	3.14144	8.43377e-06	0.00307752	UP
ENSMUSG00000107272	Gm42730	predicted_gene_42730	-	-	-	-	-	-	5:73380560-73391102	271	96	136	170	14	25	23	22	13.2283	4.58782	5.9177	6.75522	0.638435	1.11704	0.980884	0.983398	7.62226	0.929939	3.03501	3.90402e-09	4.48747e-06	UP
ENSMUSG00000059645	Gm7361	predicted_gene_7361	-	-	-	-	-	-	5:26257691-26264308	126	35	46	105	11	6	15	7	2.80106	0.761759	0.911559	1.9002	0.228454	0.122104	0.291339	0.142507	1.59365	0.196101	3.02266	8.46224e-07	0.000474003	UP
ENSMUSG00000101797	Gm29266	predicted_gene_29266	-	-	-	-	-	-	14:60485208-60599031	55	27	28	41	7	4	5	3	6.10327	2.9334	2.76974	3.70376	0.725688	0.406336	0.484756	0.304849	3.87754	0.480407	3.01281	1.20267e-06	0.000628369	UP
ENSMUSG00000030898	Cckbr	cholecystokinin_B_receptor	GO:0050896|GO:0005623|GO:0009987|GO:0023052|GO:0005488|GO:0004871|GO:0016020|GO:0032502|GO:0031224|GO:0005886|GO:0050794|GO:0038023|GO:0005622|GO:0071944|GO:0051716|GO:0004872|GO:0048856|GO:0005515|GO:0008283|GO:0035295|GO:0019725|GO:0006810|GO:0005737|GO:0048565|GO:0007154|GO:0007586|GO:0042592|GO:0048732|GO:0008284|GO:0007165|GO:0005102|GO:0004888|GO:0007275|GO:0048513|GO:0042127|GO:0016021|GO:…	response to stimulus|cell|cellular process|signaling|binding|signal transducer activity|membrane|developmental process|intrinsic component of membrane|plasma membrane|regulation of cellular process|signaling receptor activity|intracellular|cell periphery|cellular response to stimulus|receptor activity|anatomical structure development|protein binding|cell proliferation|tube development|cellular ho…	K04195	cholecystokinin B receptor[-]	mmu04080|mmu04020|mmu04971	Neuroactive ligand-receptor interaction - Mus musculus (mouse)|Calcium signaling pathway - Mus musculus (mouse)|Gastric acid secretion - Mus musculus (mouse)	7:105425817-105470898	637	384	244	487	29	19	151	30	13.5415	7.99211	4.62377	8.42779	0.575923	0.369731	2.80451	0.584001	8.6463	1.08354	2.99633	2.7981e-07	0.000194926	UP
ENSMUSG00000051054	1700014D04Rik	RIKEN_cDNA_1700014D04_gene	-	-	-	-	-	-	13:59740842-59746752	20	4	14	16	2	2	1	2	0.302916	0.0593146	0.189017	0.197276	0.0282993	0.02773	0.0132326	0.027734	0.187131	0.024249	2.94805	0.000247986	0.0419188	UP
ENSMUSG00000058153	Sez6l	seizure_related_6_homolog_like	GO:0050896|GO:0005623|GO:0009987|GO:0023052|GO:0016020|GO:0007610|GO:0032502|GO:0031224|GO:0043227|GO:0005789|GO:0031090|GO:0005886|GO:0023051|GO:0043229|GO:0044297|GO:0050794|GO:0007626|GO:0005622|GO:0044708|GO:0071944|GO:0012505|GO:0016043|GO:0051716|GO:0048856|GO:0042175|GO:0030534|GO:0005783|GO:0022037|GO:0030902|GO:0005737|GO:0098588|GO:0007154|GO:0036477|GO:0009966|GO:0021549|GO:0050808|GO:…	response to stimulus|cell|cellular process|signaling|membrane|behavior|developmental process|intrinsic component of membrane|membrane-bounded organelle|endoplasmic reticulum membrane|organelle membrane|plasma membrane|regulation of signaling|intracellular organelle|cell body|regulation of cellular process|locomotory behavior|intracellular|single-organism behavior|cell periphery|endomembrane syste…	-	-	-	-	5:112419151-112577185	3312	1352	1496	2616	202	331	375	287	17.1288	6.84566	6.89678	11.0136	0.975952	1.56697	1.69441	1.3592	10.4712	1.39914	2.90382	1.10144e-15	5.0642e-12	UP
ENSMUSG00000024987	Cyp26a1	cytochrome_P450_family_26_subfamily_a_polypeptide_1	GO:0009987|GO:0005488|GO:0003824|GO:0008152|GO:0042445|GO:0071704|GO:0043167|GO:0016491|GO:0008289|GO:0044237|GO:0036094|GO:0009056|GO:0097159|GO:0016705|GO:0043169|GO:0055114|GO:0019840|GO:0043177|GO:0004497|GO:0010817|GO:0006082|GO:0046906|GO:0043168|GO:0006629|GO:0044255|GO:0020037|GO:0046872|GO:0006720|GO:0008401|GO:0031406|GO:0042573|GO:0016042|GO:0005501|GO:0044242|GO:0006766|GO:0019752|GO:…	cellular process|binding|catalytic activity|metabolic process|hormone metabolic process|organic substance metabolic process|ion binding|oxidoreductase activity|lipid binding|cellular metabolic process|small molecule binding|catabolic process|organic cyclic compound binding|oxidoreductase activity, acting on paired donors, with incorporation or reduction of molecular oxygen|cation binding|oxidatio…	K07437	cytochrome P450, family 26, subfamily A[-]	mmu01100|mmu00830	Metabolic pathways - Mus musculus (mouse)|Retinol metabolism - Mus musculus (mouse)	19:37697808-37701528	81	58	24	122	2	3	31	5	3.04177	2.13241	0.8034	3.72955	0.0701656	0.103131	1.01709	0.171928	2.42678	0.340577	2.83299	0.000230562	0.0395552	UP
ENSMUSG00000028602	Tnfrsf8	tumor_necrosis_factor_receptor_superfamily_member_8	GO:0050896|GO:0005623|GO:0009987|GO:0005576|GO:0023052|GO:0005488|GO:0004871|GO:0002376|GO:0016020|GO:0032502|GO:0008152|GO:0051707|GO:0009607|GO:0031224|GO:0043227|GO:0006955|GO:0019222|GO:0005886|GO:0071704|GO:0009893|GO:0009605|GO:0050794|GO:0009058|GO:0038023|GO:0071944|GO:0006950|GO:0051716|GO:0004872|GO:0048856|GO:0005515|GO:1903561|GO:0044237|GO:0008283|GO:0070062|GO:0001819|GO:0006952|GO:…	response to stimulus|cell|cellular process|extracellular region|signaling|binding|signal transducer activity|immune system process|membrane|developmental process|metabolic process|response to other organism|response to biotic stimulus|intrinsic component of membrane|membrane-bounded organelle|immune response|regulation of metabolic process|plasma membrane|organic substance metabolic process|posit…	K05145	tumor necrosis factor receptor superfamily member 8[-]	mmu04060	Cytokine-cytokine receptor interaction - Mus musculus (mouse)	4:145267137-145315164	156	65	76	161	23	13	16	13	1.82799	0.745701	0.793857	1.53578	0.251774	0.13944	0.163803	0.139498	1.22583	0.173629	2.81968	1.89732e-07	0.000145392	UP
ENSMUSG00000035594	Chrna5	cholinergic_receptor_nicotinic_alpha_polypeptide_5	GO:0050896|GO:0005215|GO:0030054|GO:0005623|GO:0009987|GO:0023052|GO:0045202|GO:0005488|GO:0004871|GO:0032991|GO:0016020|GO:0007610|GO:0031224|GO:0005886|GO:0044297|GO:0097060|GO:0050794|GO:0038023|GO:0043167|GO:0044708|GO:0071944|GO:0042995|GO:0051716|GO:0004872|GO:0043234|GO:0042165|GO:0005515|GO:0022857|GO:0030534|GO:0006810|GO:0022891|GO:0007154|GO:0055085|GO:0036477|GO:1902495|GO:0042391|GO:…	response to stimulus|transporter activity|cell junction|cell|cellular process|signaling|synapse|binding|signal transducer activity|macromolecular complex|membrane|behavior|intrinsic component of membrane|plasma membrane|cell body|synaptic membrane|regulation of cellular process|signaling receptor activity|ion binding|single-organism behavior|cell periphery|cell projection|cellular response to sti…	K04807	nicotinic acetylcholine receptor alpha-5[-]	mmu04080	Neuroactive ligand-receptor interaction - Mus musculus (mouse)	9:54980880-55007779	42	15	32	40	3	5	2	9	1.02134	0.357122	0.693665	0.791833	0.0681539	0.111305	0.0424914	0.200412	0.715989	0.10559	2.76146	2.70613e-05	0.0077764	UP
ENSMUSG00000043020	Wdr63	WD_repeat_domain_63	GO:0005488|GO:0005515	binding|protein binding	-	-	-	-	3:146040526-146108130	27	16	9	20	3	2	5	1	0.486256	0.282117	0.144479	0.293208	0.0504748	0.0329729	0.0786729	0.0164973	0.301515	0.0446545	2.75535	0.000137638	0.0263679	UP
ENSMUSG00000044626	Liph	lipase_member_H	GO:0005623|GO:0005576|GO:0005488|GO:0003824|GO:0016020|GO:0008152|GO:0016787|GO:0005886|GO:0071704|GO:0043167|GO:0097367|GO:0071944|GO:0005615|GO:0009056|GO:0016788|GO:0008201|GO:0005539|GO:0043168|GO:0006629|GO:0052689|GO:0016042|GO:0016298|GO:0004620	cell|extracellular region|binding|catalytic activity|membrane|metabolic process|hydrolase activity|plasma membrane|organic substance metabolic process|ion binding|carbohydrate derivative binding|cell periphery|extracellular space|catabolic process|hydrolase activity, acting on ester bonds|heparin binding|glycosaminoglycan binding|anion binding|lipid metabolic process|carboxylic ester hydrolase ac…	-	-	-	-	16:21953826-21995542	94	34	56	65	11	5	12	10	1.65004	0.584308	0.876268	0.928834	0.18039	0.0803459	0.184036	0.160748	1.00986	0.15138	2.73791	1.65939e-06	0.000847728	UP
ENSMUSG00000026834	Acvr1c	activin_A_receptor_type_IC	GO:0022414|GO:0050896|GO:0005623|GO:0009987|GO:0023052|GO:0005488|GO:0000003|GO:0004871|GO:0003824|GO:0032991|GO:0016020|GO:0032502|GO:0008152|GO:0040007|GO:0040011|GO:0031224|GO:0019222|GO:0005886|GO:0023051|GO:0071704|GO:0048523|GO:0016740|GO:0005057|GO:0048870|GO:0009893|GO:0009605|GO:0050794|GO:0038023|GO:0043167|GO:0009986|GO:0097367|GO:0051641|GO:0071944|GO:0016043|GO:0040013|GO:0044702|GO:…	reproductive process|response to stimulus|cell|cellular process|signaling|binding|reproduction|signal transducer activity|catalytic activity|macromolecular complex|membrane|developmental process|metabolic process|growth|locomotion|intrinsic component of membrane|regulation of metabolic process|plasma membrane|regulation of signaling|organic substance metabolic process|negative regulation of cellu…	K13568	activin receptor type-1C[2.7.11.30]	mmu04550|mmu04350	Signaling pathways regulating pluripotency of stem cells - Mus musculus (mouse)|TGF-beta signaling pathway - Mus musculus (mouse)	2:58267453-58357895	62	29	60	43	7	3	11	10	0.317565	0.145428	0.273947	0.179294	0.0334959	0.0140666	0.0492252	0.046905	0.229059	0.0359231	2.67273	5.32895e-06	0.00222741	UP
ENSMUSG00000076434	Wfdc3	WAP_four_disulfide_core_domain_3	GO:0009987|GO:0005576|GO:0008152|GO:0019222|GO:0071704|GO:0048523|GO:0050794|GO:0030234|GO:0009892|GO:0044237|GO:0043086|GO:0050790|GO:0031324|GO:0019538|GO:0004857|GO:0031323|GO:0044092|GO:0032269|GO:0051346|GO:0051246|GO:0044267|GO:0051248|GO:0030414|GO:0006508|GO:0032268|GO:0045861|GO:0010466|GO:0030162|GO:0052547|GO:0004866|GO:0004867|GO:0010951|GO:0052548	cellular process|extracellular region|metabolic process|regulation of metabolic process|organic substance metabolic process|negative regulation of cellular process|regulation of cellular process|enzyme regulator activity|negative regulation of metabolic process|cellular metabolic process|negative regulation of catalytic activity|regulation of catalytic activity|negative regulation of cellular met…	-	-	-	-	2:164731180-164745931	78	36	42	31	5	9	8	9	2.05268	0.927532	0.985281	0.664124	0.122928	0.216796	0.183939	0.216888	1.15741	0.185138	2.64422	7.18547e-06	0.0026643	UP
ENSMUSG00000063632	Sox11	SRY_sex_determining_region_Y_box_11	GO:0050896|GO:0001071|GO:0000988|GO:0005623|GO:0009987|GO:0023052|GO:0005488|GO:0002376|GO:0032502|GO:0008152|GO:0003700|GO:0048646|GO:0043227|GO:0019222|GO:0023051|GO:0009653|GO:0071704|GO:0048523|GO:0043229|GO:0051050|GO:0009893|GO:0050794|GO:0006807|GO:0009058|GO:0005622|GO:0051641|GO:0009892|GO:0051716|GO:0002683|GO:0048856|GO:0005515|GO:0044237|GO:0000989|GO:0050793|GO:0002682|GO:0008283|GO:…	response to stimulus|nucleic acid binding transcription factor activity|transcription factor activity, protein binding|cell|cellular process|signaling|binding|immune system process|developmental process|metabolic process|transcription factor activity, sequence-specific DNA binding|anatomical structure formation involved in morphogenesis|membrane-bounded organelle|regulation of metabolic process|r…	-	-	-	-	12:27334264-27342574	1517	668	750	1111	142	134	225	163	12.153	5.23932	5.35595	7.24548	1.06273	0.982652	1.57482	1.19578	7.49843	1.204	2.63876	2.32871e-14	8.92246e-11	UP
ENSMUSG00000006546	Cryba2	crystallin_beta_A2	GO:0005198|GO:0005488|GO:0032502|GO:0005212|GO:0048856|GO:0005515|GO:0007423|GO:0042802|GO:0002088|GO:0046983|GO:0007275|GO:0048513|GO:0042803|GO:0001654|GO:0043010	structural molecule activity|binding|developmental process|structural constituent of eye lens|anatomical structure development|protein binding|sensory organ development|identical protein binding|lens development in camera-type eye|protein dimerization activity|multicellular organism development|animal organ development|protein homodimerization activity|eye development|camera-type eye development	-	-	-	-	1:74889934-74893143	125	37	53	94	26	14	8	11	5.54839	1.60789	2.09705	3.39658	1.07812	0.568831	0.310244	0.447097	3.16248	0.601074	2.39544	8.11086e-05	0.0174277	UP
ENSMUSG00000022494	Shisa9	shisa_family_member_9	GO:0030054|GO:0005623|GO:0009987|GO:0023052|GO:0045202|GO:0032991|GO:0016020|GO:0031224|GO:0005886|GO:0023051|GO:0097060|GO:0050794|GO:0031252|GO:0071944|GO:0042995|GO:0043234|GO:0007154|GO:1902495|GO:0005887|GO:0098797|GO:0010646|GO:0043235|GO:0050803|GO:0031253|GO:0031256|GO:0043005|GO:0032589|GO:0031226|GO:0032591|GO:0016021|GO:0050804|GO:0007267|GO:0032590|GO:0034702|GO:0048167|GO:0008328|GO:…	cell junction|cell|cellular process|signaling|synapse|macromolecular complex|membrane|intrinsic component of membrane|plasma membrane|regulation of signaling|synaptic membrane|regulation of cellular process|cell leading edge|cell periphery|cell projection|protein complex|cell communication|transmembrane transporter complex|integral component of plasma membrane|plasma membrane protein complex|regu…	-	-	-	-	16:11984113-12270902	78	24	46	52	20	7	8	5	0.600103	0.180781	0.315475	0.325681	0.143746	0.0493013	0.0537746	0.0352239	0.35551	0.0705114	2.33396	0.000226443	0.0392645	UP
ENSMUSG00000031574	Star	steroidogenic_acute_regulatory_protein	GO:0022414|GO:0050896|GO:0005215|GO:0005623|GO:0009987|GO:0048511|GO:0023052|GO:0005488|GO:0000003|GO:0002376|GO:0016020|GO:0007610|GO:0032502|GO:0008152|GO:0051707|GO:0009607|GO:0014823|GO:0007622|GO:0043227|GO:0006955|GO:0031090|GO:0019222|GO:0042445|GO:0023051|GO:0071704|GO:0048523|GO:0043229|GO:0044297|GO:0009893|GO:0009605|GO:0050794|GO:0009058|GO:0005622|GO:0044708|GO:0051641|GO:0042995|GO:…	reproductive process|response to stimulus|transporter activity|cell|cellular process|rhythmic process|signaling|binding|reproduction|immune system process|membrane|behavior|developmental process|metabolic process|response to other organism|response to biotic stimulus|response to activity|rhythmic behavior|membrane-bounded organelle|immune response|organelle membrane|regulation of metabolic proces…	K16931	steroidogenic acute regulatory protein, mitochondrial[-]	mmu04925|mmu04913	Aldosterone synthesis and secretion - Mus musculus (mouse)|Ovarian steroidogenesis - Mus musculus (mouse)	8:25808474-25814723	266	132	195	241	57	40	37	35	6.35468	3.08737	4.15266	4.6869	1.27211	0.874718	0.77227	0.765669	4.57041	0.921193	2.31075	3.7e-07	0.000243026	UP
ENSMUSG00000099655	2310034G01Rik	RIKEN_cDNA_2310034G01_gene	-	-	-	-	-	-	19:46348201-46350302	48	16	17	33	4	4	9	7	1.56355	0.510268	0.493624	0.875057	0.121726	0.119277	0.256133	0.208811	0.860624	0.176487	2.28583	0.000296012	0.0486074	UP
ENSMUSG00000029005	Draxin	dorsal_inhibitory_axon_guidance_protein	GO:0050896|GO:0009987|GO:0005576|GO:0023052|GO:0005488|GO:0032502|GO:0040007|GO:0040011|GO:0023051|GO:0009653|GO:0048523|GO:0009605|GO:0050794|GO:0016043|GO:0051716|GO:0016049|GO:0045926|GO:0048856|GO:0005515|GO:0048589|GO:0040008|GO:0050793|GO:0023057|GO:0045595|GO:0048638|GO:0007154|GO:0008219|GO:0021516|GO:0009966|GO:0010646|GO:0009968|GO:0007165|GO:0030308|GO:0048869|GO:0060560|GO:0045596|GO:…	response to stimulus|cellular process|extracellular region|signaling|binding|developmental process|growth|locomotion|regulation of signaling|anatomical structure morphogenesis|negative regulation of cellular process|response to external stimulus|regulation of cellular process|cellular component organization|cellular response to stimulus|cell growth|negative regulation of growth|anatomical structu…	-	-	-	-	4:148098437-148130698	379	124	193	228	26	34	80	58	4.85272	1.55443	2.20283	2.37649	0.310997	0.398499	0.894934	0.680051	2.74662	0.57112	2.26579	6.56355e-06	0.00251483	UP
ENSMUSG00000028226	Mmp16	matrix_metallopeptidase_16	GO:0005623|GO:0005488|GO:0031012|GO:0003824|GO:0016020|GO:0032502|GO:0008152|GO:0031224|GO:0016787|GO:0005886|GO:0009653|GO:0071704|GO:0043167|GO:0071944|GO:0048856|GO:0008283|GO:0009056|GO:0035988|GO:0048598|GO:0001503|GO:0008233|GO:0019538|GO:0043169|GO:0097094|GO:0048568|GO:0060348|GO:0009887|GO:0007275|GO:0048513|GO:0044236|GO:0016021|GO:0009790|GO:0048705|GO:0060349|GO:0048562|GO:0001501|GO:…	cell|binding|extracellular matrix|catalytic activity|membrane|developmental process|metabolic process|intrinsic component of membrane|hydrolase activity|plasma membrane|anatomical structure morphogenesis|organic substance metabolic process|ion binding|cell periphery|anatomical structure development|cell proliferation|catabolic process|chondrocyte proliferation|embryonic morphogenesis|ossification…	K07996	matrix metalloproteinase-16 (membrane-inserted) [EC:3.4.24.-][-]	mmu05206	MicroRNAs in cancer - Mus musculus (mouse)	4:17852893-18119145	1030	405	517	817	109	164	196	121	5.86792	2.25893	2.62552	3.789	0.580116	0.855242	0.975563	0.631245	3.63534	0.760541	2.25699	7.89743e-10	1.39657e-06	UP
ENSMUSG00000033060	Lmo7	LIM_domain_only_7	GO:0030054|GO:0009987|GO:0023052|GO:0005488|GO:0007155|GO:0023051|GO:0050794|GO:0043167|GO:0030055|GO:0005515|GO:0005912|GO:0030155|GO:0043169|GO:0005924|GO:0005925|GO:0046872|GO:0046914|GO:0008270	cell junction|cellular process|signaling|binding|cell adhesion|regulation of signaling|regulation of cellular process|ion binding|cell-substrate junction|protein binding|adherens junction|regulation of cell adhesion|cation binding|cell-substrate adherens junction|focal adhesion|metal ion binding|transition metal ion binding|zinc ion binding	K06084	F-box protein 20[-]	mmu04520	Adherens junction - Mus musculus (mouse)	14:101729957-101934710	2336	1098	1455	1918	223	217	586	501	7.94305	3.65527	4.41018	5.30909	0.708369	0.675417	1.74086	1.55998	5.3294	1.17116	2.18604	3.11357e-09	3.76726e-06	UP
ENSMUSG00000032661	Oas3	2_5_oligoadenylate_synthetase_3	GO:0050896|GO:0005623|GO:0009987|GO:0005576|GO:0005488|GO:0003824|GO:0002376|GO:0016020|GO:0008152|GO:0051707|GO:0009607|GO:0043227|GO:0006955|GO:0019222|GO:0005886|GO:0071704|GO:0048523|GO:0043229|GO:0016740|GO:0009605|GO:0050794|GO:0006807|GO:0005622|GO:0043167|GO:0097367|GO:0071944|GO:0006950|GO:0005615|GO:0005515|GO:0044237|GO:0036094|GO:0097159|GO:0046483|GO:0005737|GO:0050790|GO:1901360|GO:…	response to stimulus|cell|cellular process|extracellular region|binding|catalytic activity|immune system process|membrane|metabolic process|response to other organism|response to biotic stimulus|membrane-bounded organelle|immune response|regulation of metabolic process|plasma membrane|organic substance metabolic process|negative regulation of cellular process|intracellular organelle|transferase a…	K14216	2'-5'-oligoadenylate synthetase[2.7.7.84]	mmu05168|mmu05164|mmu05160|mmu05162	Herpes simplex infection - Mus musculus (mouse)|Influenza A - Mus musculus (mouse)|Hepatitis C - Mus musculus (mouse)|Measles - Mus musculus (mouse)	5:120753098-120777661	67	532	510	1323	95	148	189	87	0.531632	4.13285	3.60732	8.54579	0.704206	1.07497	1.31024	0.63215	4.2044	0.930391	2.17599	0.000106605	0.021659	UP
ENSMUSG00000037428	Vgf	VGF_nerve_growth_factor_inducible	GO:0022414|GO:0050896|GO:0005623|GO:0009987|GO:0048511|GO:0005576|GO:0023052|GO:0005488|GO:0000003|GO:0032502|GO:0008152|GO:0043227|GO:0023051|GO:0009605|GO:0050794|GO:0005622|GO:0048609|GO:0003006|GO:0006950|GO:0044702|GO:0022602|GO:0005615|GO:0042698|GO:0048856|GO:0005515|GO:0044237|GO:0019953|GO:0007548|GO:0006810|GO:0006091|GO:0009991|GO:0009725|GO:0005737|GO:0009266|GO:0008406|GO:0007154|GO:…	reproductive process|response to stimulus|cell|cellular process|rhythmic process|extracellular region|signaling|binding|reproduction|developmental process|metabolic process|membrane-bounded organelle|regulation of signaling|response to external stimulus|regulation of cellular process|intracellular|multicellular organismal reproductive process|developmental process involved in reproduction|respons…	-	-	-	-	5:137026392-137033351	4967	2975	2234	4596	749	1086	487	998	56.4443	33.099	22.6302	42.517	7.95148	11.2967	4.83513	10.3854	38.6726	8.61718	2.16603	2.00357e-09	2.70942e-06	UP
ENSMUSG00000039364	Sectm1b	secreted_and_transmembrane_1B	GO:0050896|GO:0005623|GO:0009987|GO:0023052|GO:0005488|GO:0004871|GO:0002376|GO:0016020|GO:0031224|GO:0006955|GO:0005886|GO:0050794|GO:0071944|GO:0051716|GO:0005515|GO:0007154|GO:0005887|GO:0007165|GO:0031226|GO:0016021	response to stimulus|cell|cellular process|signaling|binding|signal transducer activity|immune system process|membrane|intrinsic component of membrane|immune response|plasma membrane|regulation of cellular process|cell periphery|cellular response to stimulus|protein binding|cell communication|integral component of plasma membrane|signal transduction|intrinsic component of plasma membrane|integral…	-	-	-	-	11:121053458-121063569	232	143	78	239	34	34	71	23	2.78923	1.6832	0.835929	2.33911	0.381871	0.374178	0.745778	0.253211	1.91187	0.438759	2.12348	3.71217e-05	0.00958866	UP
ENSMUSG00000026628	Atf3	activating_transcription_factor_3	GO:0050896|GO:0001071|GO:0005623|GO:0009987|GO:0023052|GO:0005488|GO:0032991|GO:0032502|GO:0008152|GO:0003700|GO:0043227|GO:0019222|GO:0023051|GO:0071704|GO:0048523|GO:0043229|GO:0009893|GO:0009605|GO:0050794|GO:0006807|GO:0009058|GO:0005622|GO:0009892|GO:0006950|GO:0051716|GO:0043234|GO:0048856|GO:0005515|GO:0044237|GO:0008283|GO:0023057|GO:0097159|GO:0006793|GO:0033554|GO:0046483|GO:0009991|GO:…	response to stimulus|nucleic acid binding transcription factor activity|cell|cellular process|signaling|binding|macromolecular complex|developmental process|metabolic process|transcription factor activity, sequence-specific DNA binding|membrane-bounded organelle|regulation of metabolic process|regulation of signaling|organic substance metabolic process|negative regulation of cellular process|intr…	K09032	activating transcription factor 3[-]	mmu05166	HTLV-I infection - Mus musculus (mouse)	1:191170296-191218039	5480	2351	2562	4379	1430	279	924	855	142.358	59.7938	59.3279	92.6046	34.7038	6.6344	20.9713	20.3392	88.521	20.6622	2.09903	2.8227e-06	0.00132431	UP
ENSMUSG00000030650	Tmc5	transmembrane_channel_like_gene_family_5	GO:0005576|GO:0016020|GO:0031224|GO:0043227|GO:1903561|GO:0070062|GO:0006810|GO:0031982|GO:0016021|GO:0006811	extracellular region|membrane|intrinsic component of membrane|membrane-bounded organelle|extracellular vesicle|extracellular exosome|transport|vesicle|integral component of membrane|ion transport	-	-	-	-	7:118597297-118675086	183	90	87	154	20	22	48	33	2.15233	1.03634	0.912121	1.47447	0.219745	0.236847	0.493233	0.355414	1.39381	0.32631	2.09472	2.1429e-05	0.00656841	UP
ENSMUSG00000078763	Slfn1	schlafen_1	GO:0005623|GO:0009987|GO:0005488|GO:0002376|GO:0008152|GO:0043227|GO:0007155|GO:0019222|GO:0071704|GO:0048523|GO:0043229|GO:0050794|GO:0006807|GO:0009058|GO:0005622|GO:0043167|GO:0097367|GO:0009892|GO:0002683|GO:0005515|GO:0044237|GO:0036094|GO:0002682|GO:0008283|GO:0097159|GO:0070661|GO:0006793|GO:0008285|GO:0046483|GO:0005737|GO:1901360|GO:0031324|GO:0030155|GO:0007162|GO:0009890|GO:0050865|GO:…	cell|cellular process|binding|immune system process|metabolic process|membrane-bounded organelle|cell adhesion|regulation of metabolic process|organic substance metabolic process|negative regulation of cellular process|intracellular organelle|regulation of cellular process|nitrogen compound metabolic process|biosynthetic process|intracellular|ion binding|carbohydrate derivative binding|negative r…	-	-	-	-	11:83116849-83122670	82	748	694	1649	125	200	244	155	2.929	26.1582	22.0974	47.9491	4.17113	6.5393	7.61459	5.06993	24.7834	5.84874	2.08318	0.000107405	0.021659	UP
ENSMUSG00000078532	Nkain1	Na+_K+_transporting_ATPase_interacting_1	GO:0005623|GO:0005488|GO:0016020|GO:0031224|GO:0005886|GO:0071944|GO:0005515|GO:0006810|GO:0019899|GO:0016021|GO:0006811|GO:0043269|GO:0051117|GO:0006812|GO:0030001|GO:0015672|GO:0002028|GO:0006814	cell|binding|membrane|intrinsic component of membrane|plasma membrane|cell periphery|protein binding|transport|enzyme binding|integral component of membrane|ion transport|regulation of ion transport|ATPase binding|cation transport|metal ion transport|monovalent inorganic cation transport|regulation of sodium ion transport|sodium ion transport	-	-	-	-	4:130531602-130574173	304	112	127	273	63	40	46	47	9.25918	3.33979	3.44812	6.76891	1.79259	1.1152	1.22409	1.31087	5.704	1.36069	2.06764	1.79748e-05	0.00566059	UP
ENSMUSG00000019890	Nts	neurotensin	GO:0050896|GO:0005623|GO:0009987|GO:0005576|GO:0005488|GO:0007610|GO:0032502|GO:0043227|GO:0043229|GO:0044297|GO:0005622|GO:0044708|GO:0012505|GO:0042995|GO:0006950|GO:0051716|GO:0048856|GO:0005515|GO:0035295|GO:0007611|GO:0009611|GO:0009725|GO:0005737|GO:0010035|GO:0048565|GO:0003013|GO:0036477|GO:0048732|GO:0005102|GO:0050877|GO:0009314|GO:0043005|GO:0031982|GO:0007632|GO:0006970|GO:0010243|GO:…	response to stimulus|cell|cellular process|extracellular region|binding|behavior|developmental process|membrane-bounded organelle|intracellular organelle|cell body|intracellular|single-organism behavior|endomembrane system|cell projection|response to stress|cellular response to stimulus|anatomical structure development|protein binding|tube development|learning or memory|response to wounding|respo…	-	-	-	-	10:102481760-102490418	1886	911	934	1332	352	243	427	245	106.779	50.4967	47.1377	61.3907	18.6177	12.5935	21.1214	12.7021	66.4509	16.2587	2.03108	1.75421e-09	2.6885e-06	UP
ENSMUSG00000073805	Fam196a	family_with_sequence_similarity_196_member_A	-	-	-	-	-	-	7:134881926-134938430	138	62	61	105	17	32	28	15	1.98921	0.874975	0.783808	1.23211	0.228918	0.422233	0.352626	0.197997	1.22002	0.300443	2.02175	9.5599e-05	0.0201626	UP
ENSMUSG00000013878	Rnf170	ring_finger_protein_170	GO:0005623|GO:0009987|GO:0005488|GO:0003824|GO:0016020|GO:0008152|GO:0031224|GO:0043227|GO:0005789|GO:0031090|GO:0071704|GO:0043229|GO:0016874|GO:0005622|GO:0043167|GO:0012505|GO:0005515|GO:0044237|GO:0042175|GO:0005783|GO:0005737|GO:0098588|GO:0019538|GO:0043169|GO:0043231|GO:0016021|GO:0043412|GO:0044267|GO:0046872|GO:0036211|GO:0006464|GO:0046914|GO:0008270|GO:0032446|GO:0016567	cell|cellular process|binding|catalytic activity|membrane|metabolic process|intrinsic component of membrane|membrane-bounded organelle|endoplasmic reticulum membrane|organelle membrane|organic substance metabolic process|intracellular organelle|ligase activity|intracellular|ion binding|endomembrane system|protein binding|cellular metabolic process|nuclear outer membrane-endoplasmic reticulum memb…	-	-	-	-	8:26119368-26143871	336	387	58	488	77	88	66	101	2.41121	2.719	0.371024	2.85083	0.516212	0.578064	0.413803	0.663719	2.08801	0.54295	1.94324	0.000204647	0.0368686	UP
ENSMUSG00000022044	Stmn4	stathmin_like_4	GO:0005623|GO:0009987|GO:0005488|GO:0032502|GO:0030427|GO:0043227|GO:0043229|GO:0050794|GO:0005622|GO:0012505|GO:0016043|GO:0042995|GO:0048856|GO:0005515|GO:0005737|GO:0005794|GO:0032886|GO:0008092|GO:0048869|GO:0048468|GO:0030426|GO:0043005|GO:0043231|GO:0006996|GO:0007275|GO:0030030|GO:0007017|GO:0051128|GO:0033043|GO:0007399|GO:0070507|GO:0000226|GO:0007010|GO:0030154|GO:0030424|GO:0031175|GO:…	cell|cellular process|binding|developmental process|site of polarized growth|membrane-bounded organelle|intracellular organelle|regulation of cellular process|intracellular|endomembrane system|cellular component organization|cell projection|anatomical structure development|protein binding|cytoplasm|Golgi apparatus|regulation of microtubule-based process|cytoskeletal protein binding|cellular devel…	-	-	-	-	14:66344296-66361680	1222	821	540	1132	208	213	366	209	21.0346	13.8359	8.28582	15.8623	3.34477	3.35614	5.50423	3.29439	14.7547	3.87488	1.92895	4.50788e-09	4.93484e-06	UP
ENSMUSG00000051379	Flrt3	fibronectin_leucine_rich_transmembrane_protein_3	GO:0050896|GO:0030054|GO:0005623|GO:0009987|GO:0005576|GO:0023052|GO:0045202|GO:0005488|GO:0045499|GO:0016020|GO:0032502|GO:0040007|GO:0040011|GO:0044089|GO:0030427|GO:0031224|GO:0043227|GO:0005789|GO:0005911|GO:0031090|GO:0007155|GO:0005886|GO:0009653|GO:0043229|GO:0097060|GO:0048870|GO:0009605|GO:0050794|GO:0005622|GO:0071944|GO:0012505|GO:0016043|GO:0042995|GO:0006950|GO:0051716|GO:0005615|GO:…	response to stimulus|cell junction|cell|cellular process|extracellular region|signaling|synapse|binding|chemorepellent activity|membrane|developmental process|growth|locomotion|positive regulation of cellular component biogenesis|site of polarized growth|intrinsic component of membrane|membrane-bounded organelle|endoplasmic reticulum membrane|cell-cell junction|organelle membrane|cell adhesion|pl…	-	-	-	-	2:140650914-140671469	2727	1397	1360	2296	357	389	833	537	23.1265	11.5991	10.2812	15.8509	2.82835	3.01976	6.17195	4.17027	15.2144	4.04758	1.91031	3.21508e-08	2.95646e-05	UP
ENSMUSG00000019647	Sema6a	sema_domain_transmembrane_domain_TM_and_cytoplasmic_domain_semaphorin_6A	GO:0050896|GO:0005623|GO:0009987|GO:0023052|GO:0005488|GO:0004871|GO:0045499|GO:0016020|GO:0007610|GO:0032502|GO:0040007|GO:0040011|GO:0031224|GO:0005886|GO:0009653|GO:0050795|GO:0048523|GO:0048870|GO:0009605|GO:0048521|GO:0050794|GO:0038023|GO:0051641|GO:0071944|GO:0016043|GO:0042995|GO:0040013|GO:0051716|GO:0004872|GO:0016049|GO:0045926|GO:0040017|GO:0048856|GO:0005515|GO:0048589|GO:0040012|GO:…	response to stimulus|cell|cellular process|signaling|binding|signal transducer activity|chemorepellent activity|membrane|behavior|developmental process|growth|locomotion|intrinsic component of membrane|plasma membrane|anatomical structure morphogenesis|regulation of behavior|negative regulation of cellular process|cell motility|response to external stimulus|negative regulation of behavior|regulat…	K06842	semaphorin 6[-]	mmu04360	Axon guidance - Mus musculus (mouse)	18:47235598-47368870	1653	890	1096	1474	282	302	517	326	5.05178	2.66296	2.9858	3.66713	0.805121	0.844844	1.38043	0.912337	3.59192	0.985684	1.86556	1.01207e-09	1.6619e-06	UP
ENSMUSG00000021765	Fst	follistatin	GO:0050896|GO:0009987|GO:0023052|GO:0005488|GO:0002376|GO:0032502|GO:0008152|GO:0019222|GO:0023051|GO:0071704|GO:0048523|GO:0050794|GO:0006807|GO:0009058|GO:0043167|GO:0097367|GO:0009892|GO:0051716|GO:0048856|GO:0005515|GO:0044237|GO:0050793|GO:0023057|GO:0002520|GO:0046483|GO:0009888|GO:1901360|GO:0031324|GO:0009890|GO:0007154|GO:0044249|GO:0001942|GO:0009966|GO:0042634|GO:0043395|GO:0010646|GO:…	response to stimulus|cellular process|signaling|binding|immune system process|developmental process|metabolic process|regulation of metabolic process|regulation of signaling|organic substance metabolic process|negative regulation of cellular process|regulation of cellular process|nitrogen compound metabolic process|biosynthetic process|ion binding|carbohydrate derivative binding|negative regulati…	K04661	follistatin[-]	mmu04350	TGF-beta signaling pathway - Mus musculus (mouse)	13:114452262-114458730	561	265	393	508	70	39	117	253	15.9828	7.39162	9.98074	11.7818	1.86307	1.01707	2.91224	6.6005	11.2842	3.09822	1.8648	0.000147228	0.0277429	UP
ENSMUSG00000042846	Lrrtm3	leucine_rich_repeat_transmembrane_neuronal_3	GO:0030054|GO:0005623|GO:0009987|GO:0045202|GO:0005488|GO:0016020|GO:0032502|GO:0008152|GO:0044089|GO:0031224|GO:0019222|GO:0005886|GO:0071704|GO:0097060|GO:0009893|GO:0050794|GO:0006807|GO:0071944|GO:0016043|GO:0048856|GO:0005515|GO:0044237|GO:0050793|GO:0051963|GO:0019538|GO:0051965|GO:0050808|GO:0051130|GO:0050803|GO:0031325|GO:0051171|GO:0031323|GO:0007275|GO:0022607|GO:0051128|GO:0016021|GO:…	cell junction|cell|cellular process|synapse|binding|membrane|developmental process|metabolic process|positive regulation of cellular component biogenesis|intrinsic component of membrane|regulation of metabolic process|plasma membrane|organic substance metabolic process|synaptic membrane|positive regulation of metabolic process|regulation of cellular process|nitrogen compound metabolic process|cel…	-	-	-	-	10:63928472-64090277	366	125	175	307	68	98	73	53	3.32223	1.11087	1.41601	2.26853	0.576633	0.814277	0.578931	0.440542	2.02941	0.602596	1.7518	0.000135943	0.0262621	UP
ENSMUSG00000036390	Gadd45a	growth_arrest_and_DNA_damage_inducible_45_alpha	GO:0050896|GO:0005623|GO:0009987|GO:0023052|GO:0005488|GO:0008152|GO:0043227|GO:0019222|GO:0023051|GO:0071704|GO:0048523|GO:0043229|GO:0009893|GO:0009605|GO:0050794|GO:0005622|GO:0016043|GO:0009892|GO:0006950|GO:0051716|GO:0005515|GO:0044237|GO:0097159|GO:0006793|GO:0043086|GO:0033554|GO:0072593|GO:0005737|GO:0050790|GO:0031324|GO:0007154|GO:0019538|GO:0008219|GO:0043085|GO:0009967|GO:0009966|GO:…	response to stimulus|cell|cellular process|signaling|binding|metabolic process|membrane-bounded organelle|regulation of metabolic process|regulation of signaling|organic substance metabolic process|negative regulation of cellular process|intracellular organelle|positive regulation of metabolic process|response to external stimulus|regulation of cellular process|intracellular|cellular component or…	K04402	growth arrest and DNA-damage-inducible protein[-]	mmu04010|mmu04210|mmu04068|mmu04110|mmu04115	MAPK signaling pathway - Mus musculus (mouse)|Apoptosis - Mus musculus (mouse)|FoxO signaling pathway - Mus musculus (mouse)|Cell cycle - Mus musculus (mouse)|p53 signaling pathway - Mus musculus (mouse)	6:67035096-67037457	1368	749	826	1105	337	208	386	298	21.9582	11.7705	11.8187	14.4388	5.05336	3.05612	5.41316	4.38018	14.9965	4.47571	1.74444	3.20451e-08	2.95646e-05	UP
ENSMUSG00000021565	Slc6a19	solute_carrier_family_6_neurotransmitter_transporter_member_19	GO:0050896|GO:0005215|GO:0005623|GO:0009987|GO:0005576|GO:0005488|GO:0016020|GO:0031224|GO:0043227|GO:0005886|GO:0005326|GO:0009605|GO:0071944|GO:0042995|GO:0005515|GO:1903561|GO:0022857|GO:0070062|GO:0006810|GO:0009991|GO:0022891|GO:0055085|GO:0005887|GO:0005903|GO:0031253|GO:0031982|GO:0031226|GO:0005328|GO:0007584|GO:0016021|GO:0015291|GO:0031667|GO:0031526|GO:0006811|GO:0006836|GO:0015075|GO:…	response to stimulus|transporter activity|cell|cellular process|extracellular region|binding|membrane|intrinsic component of membrane|membrane-bounded organelle|plasma membrane|neurotransmitter transporter activity|response to external stimulus|cell periphery|cell projection|protein binding|extracellular vesicle|transmembrane transporter activity|extracellular exosome|transport|response to extrac…	K05334	solute carrier family 6 (neurotransmitter transporter) member 19[-]	mmu04974|mmu04978	Protein digestion and absorption - Mus musculus (mouse)|Mineral absorption - Mus musculus (mouse)	13:73679745-73704865	944	443	473	877	184	238	228	177	7.49671	3.44433	3.34841	5.66962	1.36507	1.7301	1.58193	1.28717	4.98977	1.49107	1.74263	2.50901e-07	0.000180249	UP
ENSMUSG00000069793	Slfn9	schlafen_9	GO:0005623|GO:0005488|GO:0043227|GO:0043229|GO:0005622|GO:0043167|GO:0097367|GO:0036094|GO:0097159|GO:0001882|GO:0000166|GO:0043168|GO:0043231|GO:0005634|GO:0017076|GO:0001883|GO:0032549|GO:0005524	cell|binding|membrane-bounded organelle|intracellular organelle|intracellular|ion binding|carbohydrate derivative binding|small molecule binding|organic cyclic compound binding|nucleoside binding|nucleotide binding|anion binding|intracellular membrane-bounded organelle|nucleus|purine nucleotide binding|purine nucleoside binding|ribonucleoside binding|ATP binding	-	-	-	-	11:82979629-82991830	243	440	221	859	84	143	190	105	2.42858	4.30527	1.96886	6.98867	0.784265	1.30821	1.65902	0.960946	3.92284	1.17811	1.73543	5.37682e-05	0.0130113	UP
ENSMUSG00000073680	Tmem88b	transmembrane_protein_88B	GO:0016020|GO:0031224|GO:0016021	membrane|intrinsic component of membrane|integral component of membrane	-	-	-	-	4:155781591-155785874	485	335	208	414	108	67	175	99	9.30329	6.29133	3.55662	6.46476	1.93535	1.17643	2.93282	1.73898	6.404	1.9459	1.71854	3.06973e-05	0.0084012	UP
ENSMUSG00000023032	Slc4a8	solute_carrier_family_4_anion_exchanger_member_8	GO:0005215|GO:0005623|GO:0009987|GO:0016020|GO:0031224|GO:0005886|GO:0044297|GO:0071944|GO:0042995|GO:0022857|GO:0019725|GO:0006810|GO:0044298|GO:0022891|GO:0042592|GO:0055085|GO:0036477|GO:0005887|GO:0032809|GO:0043005|GO:0031226|GO:0043025|GO:0016021|GO:0034220|GO:0015291|GO:0006811|GO:0055082|GO:0015075|GO:0048878|GO:0015711|GO:0008324|GO:0098656|GO:0015297|GO:0006820|GO:0098655|GO:0050801|GO:…	transporter activity|cell|cellular process|membrane|intrinsic component of membrane|plasma membrane|cell body|cell periphery|cell projection|transmembrane transporter activity|cellular homeostasis|transport|cell body membrane|substrate-specific transmembrane transporter activity|homeostatic process|transmembrane transport|somatodendritic compartment|integral component of plasma membrane|neuronal …	-	-	-	-	15:100761747-100823968	568	1038	940	1767	123	594	346	239	2.59151	4.63665	3.82306	6.56293	0.524264	2.48078	1.37922	0.998548	4.40354	1.3457	1.7103	2.05085e-05	0.00637122	UP
ENSMUSG00000037705	Tecta	tectorin_alpha	GO:0005623|GO:0005576|GO:0005198|GO:0005488|GO:0031012|GO:0016020|GO:0031224|GO:0043227|GO:0007155|GO:0005886|GO:0005578|GO:0005201|GO:0071944|GO:0005515|GO:1903561|GO:0070062|GO:0050877|GO:0031225|GO:0031982|GO:0031589|GO:0007160|GO:0007600|GO:0050954|GO:0007605	cell|extracellular region|structural molecule activity|binding|extracellular matrix|membrane|intrinsic component of membrane|membrane-bounded organelle|cell adhesion|plasma membrane|proteinaceous extracellular matrix|extracellular matrix structural constituent|cell periphery|protein binding|extracellular vesicle|extracellular exosome|neurological system process|anchored component of membrane|vesi…	-	-	-	-	9:42329619-42399929	808	454	376	667	132	192	233	167	5.66586	3.11683	2.35029	3.80747	0.864707	1.23241	1.42746	1.07235	3.73511	1.14923	1.70048	8.65985e-07	0.000474003	UP
ENSMUSG00000025348	Itga7	integrin_alpha_7	GO:0050896|GO:0030054|GO:0005623|GO:0009987|GO:0023052|GO:0045202|GO:0005488|GO:0032991|GO:0016020|GO:0032502|GO:0040011|GO:0031224|GO:0048646|GO:0031594|GO:0007155|GO:0005886|GO:0009653|GO:0048870|GO:0050794|GO:0005622|GO:0071944|GO:0050840|GO:0051716|GO:0043234|GO:0030055|GO:0048856|GO:0005515|GO:0048598|GO:0009888|GO:0005737|GO:0005912|GO:0007154|GO:0001704|GO:0005887|GO:0098797|GO:0043235|GO:…	response to stimulus|cell junction|cell|cellular process|signaling|synapse|binding|macromolecular complex|membrane|developmental process|locomotion|intrinsic component of membrane|anatomical structure formation involved in morphogenesis|neuromuscular junction|cell adhesion|plasma membrane|anatomical structure morphogenesis|cell motility|regulation of cellular process|intracellular|cell periphery|…	K06583	integrin alpha 7[-]	mmu04151|mmu04810|mmu04510|mmu05414|mmu05410|mmu04512|mmu05412	PI3K-Akt signaling pathway - Mus musculus (mouse)|Regulation of actin cytoskeleton - Mus musculus (mouse)|Focal adhesion - Mus musculus (mouse)|Dilated cardiomyopathy - Mus musculus (mouse)|Hypertrophic cardiomyopathy (HCM) - Mus musculus (mouse)|ECM-receptor interaction - Mus musculus (mouse)|Arrhythmogenic right ventricular cardiomyopathy (ARVC) - Mus musculus (mouse)	10:128933813-128958277	11428	6412	5781	9516	2008	2607	3220	2562	189.605	104.154	85.4992	128.526	31.1232	39.593	46.6755	38.9247	126.946	39.0791	1.69975	9.60758e-08	7.88817e-05	UP
ENSMUSG00000044734	Serpinb1a	serine_or_cysteine_peptidase_inhibitor_clade_B_member_1a	GO:0005623|GO:0009987|GO:0005576|GO:0016020|GO:0008152|GO:0043227|GO:0019222|GO:0071704|GO:0048523|GO:0050794|GO:0005622|GO:0030234|GO:0009892|GO:0005615|GO:1903561|GO:0044237|GO:0009056|GO:0070062|GO:0043086|GO:0005737|GO:0050790|GO:0031324|GO:0019538|GO:0031982|GO:0004857|GO:0031323|GO:0044092|GO:0032269|GO:0051346|GO:0051246|GO:0044267|GO:0051248|GO:0030163|GO:0030414|GO:0006508|GO:0042176|GO:…	cell|cellular process|extracellular region|membrane|metabolic process|membrane-bounded organelle|regulation of metabolic process|organic substance metabolic process|negative regulation of cellular process|regulation of cellular process|intracellular|enzyme regulator activity|negative regulation of metabolic process|extracellular space|extracellular vesicle|cellular metabolic process|catabolic pro…	K13963	serpin B[-]	mmu05146	Amoebiasis - Mus musculus (mouse)	13:32842092-32851185	5608	2861	3582	6040	896	1730	1637	1372	121.505	60.6886	69.1817	106.532	18.1357	34.3108	30.9876	27.2212	89.4769	27.6638	1.69351	1.82719e-07	0.000144846	UP
ENSMUSG00000020641	Rsad2	radical_S_adenosyl_methionine_domain_containing_2	GO:0050896|GO:0005623|GO:0009987|GO:0023052|GO:0005488|GO:0003824|GO:0002376|GO:0016020|GO:0032502|GO:0008152|GO:0051707|GO:0009607|GO:0019867|GO:0043227|GO:0005789|GO:0006955|GO:0031090|GO:0007155|GO:0023051|GO:0002684|GO:0048523|GO:0043229|GO:0009605|GO:0050794|GO:0005622|GO:0043167|GO:0051641|GO:0012505|GO:0006950|GO:0051716|GO:0002253|GO:0051051|GO:0048856|GO:0005515|GO:0042175|GO:0002682|GO:…	response to stimulus|cell|cellular process|signaling|binding|catalytic activity|immune system process|membrane|developmental process|metabolic process|response to other organism|response to biotic stimulus|outer membrane|membrane-bounded organelle|endoplasmic reticulum membrane|immune response|organelle membrane|cell adhesion|regulation of signaling|positive regulation of immune system process|ne…	K15045	radical S-adenosyl methionine domain-containing protein 2[-]	mmu05164	Influenza A - Mus musculus (mouse)	12:26442753-26456452	203	1036	922	1905	247	405	359	221	2.79313	13.9558	11.3085	21.3376	3.1749	5.1009	4.3156	2.78453	12.3488	3.84398	1.68369	0.000135756	0.0262621	UP
ENSMUSG00000047261	Gap43	growth_associated_protein_43	GO:0050896|GO:0030054|GO:0005623|GO:0009987|GO:0045202|GO:0005488|GO:0016020|GO:0032502|GO:0040007|GO:0040011|GO:0030427|GO:0072341|GO:0005886|GO:0009653|GO:0043229|GO:0009605|GO:0050794|GO:0005622|GO:0043167|GO:0097367|GO:0071944|GO:0016043|GO:0042995|GO:0006950|GO:0008289|GO:0048856|GO:0060076|GO:0005515|GO:0048589|GO:0036094|GO:0040008|GO:0009611|GO:0009888|GO:0005737|GO:0005516|GO:0097481|GO:…	response to stimulus|cell junction|cell|cellular process|synapse|binding|membrane|developmental process|growth|locomotion|site of polarized growth|modified amino acid binding|plasma membrane|anatomical structure morphogenesis|intracellular organelle|response to external stimulus|regulation of cellular process|intracellular|ion binding|carbohydrate derivative binding|cell periphery|cellular compon…	-	-	-	-	16:42248442-42340651	9288	4557	4096	7594	1473	2256	2674	1810	283.671	136.262	111.515	188.808	42.0277	63.071	71.3522	50.6218	180.064	56.7682	1.66536	8.42558e-07	0.000474003	UP
ENSMUSG00000050558	Prokr2	prokineticin_receptor_2	GO:0050896|GO:0005623|GO:0009987|GO:0048511|GO:0023052|GO:0004871|GO:0016020|GO:0031224|GO:0005886|GO:0050794|GO:0038023|GO:0071944|GO:0007623|GO:0051716|GO:0004872|GO:0007154|GO:0005887|GO:0007165|GO:0031226|GO:0004888|GO:0016021|GO:0004930|GO:0007186|GO:0007166|GO:0008528|GO:0007218|GO:0008188|GO:0004983	response to stimulus|cell|cellular process|rhythmic process|signaling|signal transducer activity|membrane|intrinsic component of membrane|plasma membrane|regulation of cellular process|signaling receptor activity|cell periphery|circadian rhythm|cellular response to stimulus|receptor activity|cell communication|integral component of plasma membrane|signal transduction|intrinsic component of plasma…	-	-	-	-	2:132337733-132385447	784	282	359	598	110	226	177	158	4.47028	1.57423	1.8247	2.77572	0.585934	1.17957	0.881747	0.824977	2.66123	0.868057	1.61623	3.12023e-05	0.00843894	UP
ENSMUSG00000021708	Rasgrf2	RAS_protein_specific_guanine_nucleotide_releasing_factor_2	GO:0050896|GO:0005623|GO:0009987|GO:0023052|GO:0005488|GO:0008152|GO:0019222|GO:0023051|GO:0005085|GO:0009893|GO:0050794|GO:0005622|GO:0051716|GO:0005515|GO:0006810|GO:0050790|GO:0007154|GO:0055085|GO:0043085|GO:0009966|GO:0010646|GO:0010469|GO:0007165|GO:0050803|GO:0005088|GO:0050804|GO:0007267|GO:0050806|GO:0034765|GO:0005089|GO:0034220|GO:0060291|GO:0006811|GO:0043269|GO:0007166|GO:0022898|GO:…	response to stimulus|cell|cellular process|signaling|binding|metabolic process|regulation of metabolic process|regulation of signaling|guanyl-nucleotide exchange factor activity|positive regulation of metabolic process|regulation of cellular process|intracellular|cellular response to stimulus|protein binding|transport|regulation of catalytic activity|cell communication|transmembrane transport|pos…	-	-	-	-	13:91880400-92131656	2891	1049	1595	1776	473	886	655	564	20.1408	7.15494	9.9053	10.0723	3.07843	5.65014	3.98678	3.59809	11.8183	4.07836	1.53496	1.12334e-05	0.00385441	UP
ENSMUSG00000050321	Neto1	neuropilin_NRP_and_tolloid_TLL_like_1	GO:0050896|GO:0030054|GO:0005623|GO:0009987|GO:0023052|GO:0045202|GO:0005488|GO:0032991|GO:0016020|GO:0007610|GO:0031224|GO:0005886|GO:0023051|GO:0043229|GO:0097060|GO:0050794|GO:0005622|GO:0044708|GO:0071944|GO:0051716|GO:0043234|GO:0060076|GO:0005515|GO:0007611|GO:0007154|GO:0009967|GO:0009966|GO:1902495|GO:0042391|GO:0005887|GO:0098797|GO:0010646|GO:0043235|GO:0007165|GO:0005102|GO:0050877|GO:…	response to stimulus|cell junction|cell|cellular process|signaling|synapse|binding|macromolecular complex|membrane|behavior|intrinsic component of membrane|plasma membrane|regulation of signaling|intracellular organelle|synaptic membrane|regulation of cellular process|intracellular|single-organism behavior|cell periphery|cellular response to stimulus|protein complex|excitatory synapse|protein bin…	-	-	-	-	18:86394952-86501897	638	277	341	512	123	189	189	121	12.0302	5.11368	5.73172	7.85921	2.16669	3.26221	3.11362	2.08931	7.6837	2.65796	1.53148	3.87865e-05	0.00990736	UP
ENSMUSG00000030077	Chl1	cell_adhesion_molecule_with_homology_to_L1CAM	GO:0050896|GO:0005623|GO:0009987|GO:0005576|GO:0005488|GO:0031012|GO:0016020|GO:0007610|GO:0032502|GO:0040011|GO:0031224|GO:0043227|GO:0005886|GO:0009653|GO:0005578|GO:0048523|GO:0048870|GO:0045177|GO:0009605|GO:0050794|GO:0007626|GO:0044708|GO:0071944|GO:0016043|GO:0042995|GO:0048856|GO:0005515|GO:1903561|GO:0070062|GO:0030534|GO:0036477|GO:0008219|GO:0019899|GO:0048869|GO:0050877|GO:0006935|GO:…	response to stimulus|cell|cellular process|extracellular region|binding|extracellular matrix|membrane|behavior|developmental process|locomotion|intrinsic component of membrane|membrane-bounded organelle|plasma membrane|anatomical structure morphogenesis|proteinaceous extracellular matrix|negative regulation of cellular process|cell motility|apical part of cell|response to external stimulus|regula…	-	-	-	-	6:103510586-103750211	4992	2930	2389	4885	1064	1065	2093	1369	23.8328	13.6952	10.167	18.9854	4.74549	4.65422	8.73016	5.98506	16.6701	6.02873	1.46734	8.76984e-06	0.00310169	UP
ENSMUSG00000029651	Mtus2	microtubule_associated_tumor_suppressor_candidate_2	GO:0005623|GO:0005488|GO:0043227|GO:0043229|GO:0005622|GO:0005515|GO:0005737|GO:0005874|GO:0042802|GO:0008092|GO:0043231|GO:0046983|GO:0032403|GO:0005634|GO:0008017|GO:0005815|GO:0005881|GO:0042803|GO:0005856|GO:0005813|GO:0015631|GO:0015630	cell|binding|membrane-bounded organelle|intracellular organelle|intracellular|protein binding|cytoplasm|microtubule|identical protein binding|cytoskeletal protein binding|intracellular membrane-bounded organelle|protein dimerization activity|protein complex binding|nucleus|microtubule binding|microtubule organizing center|cytoplasmic microtubule|protein homodimerization activity|cytoskeleton|cent…	-	-	-	-	5:147957320-148316065	1160	641	584	1066	226	367	391	288	4.32949	2.34229	1.94299	3.23886	0.788003	1.25384	1.27499	0.984323	2.96341	1.07529	1.46253	2.98687e-06	0.00137331	UP
ENSMUSG00000044667	Lppr4	lipid_phosphate_phosphatase_related_protein_type_4	GO:0050896|GO:0005623|GO:0009987|GO:0023052|GO:0005488|GO:0003824|GO:0016020|GO:0032502|GO:0008152|GO:0031224|GO:0016787|GO:0005886|GO:0009653|GO:0071704|GO:0050794|GO:0009986|GO:0071944|GO:0016043|GO:0051716|GO:0048856|GO:0005515|GO:0044237|GO:0016788|GO:0006793|GO:0048839|GO:0007154|GO:0007423|GO:0005887|GO:0007165|GO:0048869|GO:0019637|GO:0048468|GO:0031226|GO:0009897|GO:0006629|GO:0007275|GO:…	response to stimulus|cell|cellular process|signaling|binding|catalytic activity|membrane|developmental process|metabolic process|intrinsic component of membrane|hydrolase activity|plasma membrane|anatomical structure morphogenesis|organic substance metabolic process|regulation of cellular process|cell surface|cell periphery|cellular component organization|cellular response to stimulus|anatomical …	-	-	-	-	3:117319139-117360876	362	189	251	376	98	87	155	104	2.17549	1.11202	1.34462	1.83947	0.550194	0.478593	0.813828	0.572334	1.6179	0.603737	1.42213	0.000224812	0.0392645	UP
ENSMUSG00000024376	Epb41l4a	erythrocyte_membrane_protein_band_4.1_like_4a	GO:0005623|GO:0005488|GO:0016020|GO:0043229|GO:0005622|GO:0005515|GO:0019898|GO:0005737|GO:0008092|GO:0005856	cell|binding|membrane|intracellular organelle|intracellular|protein binding|extrinsic component of membrane|cytoplasm|cytoskeletal protein binding|cytoskeleton	-	-	-	-	18:33796327-34007206	712	387	407	566	166	197	239	214	12.3035	6.54733	6.26937	7.96202	2.67978	3.11612	3.60829	3.38633	8.27057	3.19763	1.37098	2.96934e-05	0.00822435	UP
ENSMUSG00000040118	Cacna2d1	calcium_channel_voltage_dependent_alpha2_delta_subunit_1	GO:0005215|GO:0005623|GO:0009987|GO:0005576|GO:0005488|GO:0032991|GO:0016020|GO:0031224|GO:0043227|GO:0005886|GO:0043229|GO:0050794|GO:0005622|GO:0043167|GO:0071944|GO:0012505|GO:0043234|GO:0005515|GO:1903561|GO:0016247|GO:0022857|GO:0070062|GO:0006810|GO:0005783|GO:0005737|GO:0022891|GO:0055085|GO:1902495|GO:0043169|GO:0098797|GO:0042383|GO:0005246|GO:0031982|GO:0043231|GO:0030315|GO:0016021|GO:…	transporter activity|cell|cellular process|extracellular region|binding|macromolecular complex|membrane|intrinsic component of membrane|membrane-bounded organelle|plasma membrane|intracellular organelle|regulation of cellular process|intracellular|ion binding|cell periphery|endomembrane system|protein complex|protein binding|extracellular vesicle|channel regulator activity|transmembrane transport…	K04858	voltage-dependent calcium channel alpha-2/delta-1[-]	mmu04010|mmu04921|mmu04261|mmu05414|mmu05410|mmu04260|mmu05412	MAPK signaling pathway - Mus musculus (mouse)|Oxytocin signaling pathway - Mus musculus (mouse)|Adrenergic signaling in cardiomyocytes - Mus musculus (mouse)|Dilated cardiomyopathy - Mus musculus (mouse)|Hypertrophic cardiomyopathy (HCM) - Mus musculus (mouse)|Cardiac muscle contraction - Mus musculus (mouse)|Arrhythmogenic right ventricular cardiomyopathy (ARVC) - Mus musculus (mouse)	5:15934691-16374511	12976	5909	8168	11176	2718	4046	4625	3770	44.9064	20.0209	25.1977	31.4855	8.78732	12.8171	13.984	11.9474	30.4026	11.884	1.35518	2.18923e-05	0.00662212	UP
ENSMUSG00000058057	Mettl7a3	methyltransferase_like_7A3	GO:0003824|GO:0016020|GO:0008152|GO:0031224|GO:0016740|GO:0032259|GO:0016021|GO:0008168	catalytic activity|membrane|metabolic process|intrinsic component of membrane|transferase activity|methylation|integral component of membrane|methyltransferase activity	-	-	-	-	15:100334929-100340341	1365	675	719	1208	272	511	494	308	56.1699	27.1943	26.3742	40.4664	10.4563	19.2482	17.7603	11.6061	37.5512	14.7677	1.34641	2.58611e-05	0.00752558	UP
ENSMUSG00000029193	Cckar	cholecystokinin_A_receptor	GO:0050896|GO:0005623|GO:0009987|GO:0023052|GO:0045202|GO:0005488|GO:0004871|GO:0016020|GO:0007610|GO:0032502|GO:0040011|GO:0051707|GO:0009607|GO:0031224|GO:0043227|GO:0005886|GO:0023051|GO:0009653|GO:0043229|GO:0051050|GO:0048870|GO:0009605|GO:0050794|GO:0038023|GO:0005622|GO:0051641|GO:0071944|GO:0012505|GO:0016043|GO:0042995|GO:0006950|GO:0051716|GO:0033218|GO:0004872|GO:0007631|GO:0048856|GO:…	response to stimulus|cell|cellular process|signaling|synapse|binding|signal transducer activity|membrane|behavior|developmental process|locomotion|response to other organism|response to biotic stimulus|intrinsic component of membrane|membrane-bounded organelle|plasma membrane|regulation of signaling|anatomical structure morphogenesis|intracellular organelle|positive regulation of transport|cell m…	K04194	cholecystokinin A receptor[-]	mmu04080|mmu04020|mmu04972|mmu04911	Neuroactive ligand-receptor interaction - Mus musculus (mouse)|Calcium signaling pathway - Mus musculus (mouse)|Pancreatic secretion - Mus musculus (mouse)|Insulin secretion - Mus musculus (mouse)	5:53697776-53707705	1045	497	497	996	298	345	315	251	11.7094	5.45225	4.96423	9.08516	3.11942	3.53862	3.08376	2.57547	7.80275	3.07932	1.34137	3.68115e-05	0.00958866	UP
ENSMUSG00000026675	Hsd17b7	hydroxysteroid_17_beta_dehydrogenase_7	GO:0005623|GO:0009987|GO:0003824|GO:0016020|GO:0008152|GO:0031224|GO:0043227|GO:0005886|GO:0042445|GO:0071704|GO:0043229|GO:0009058|GO:0005622|GO:0071944|GO:0012505|GO:0016491|GO:0044237|GO:0005783|GO:0042446|GO:0005737|GO:1901360|GO:0044249|GO:0008210|GO:0016229|GO:0055114|GO:0010817|GO:0016614|GO:0043231|GO:0006629|GO:0016021|GO:0006066|GO:0008202|GO:0006703|GO:0033764|GO:0016616|GO:0008610|GO:…	cell|cellular process|catalytic activity|membrane|metabolic process|intrinsic component of membrane|membrane-bounded organelle|plasma membrane|hormone metabolic process|organic substance metabolic process|intracellular organelle|biosynthetic process|intracellular|cell periphery|endomembrane system|oxidoreductase activity|cellular metabolic process|endoplasmic reticulum|hormone biosynthetic proces…	K13373	17beta-estradiol 17-dehydrogenase / 3beta-hydroxysteroid 3-dehydrogenase[1.1.1.270]	mmu01100|mmu00140|mmu04913|mmu00100	Metabolic pathways - Mus musculus (mouse)|Steroid hormone biosynthesis - Mus musculus (mouse)|Ovarian steroidogenesis - Mus musculus (mouse)|Steroid biosynthesis - Mus musculus (mouse)	1:169949535-169969241	3754	1574	1737	3307	807	1347	1043	1012	45.2307	18.5672	18.6559	32.4361	9.08348	14.8561	10.9793	11.1657	28.7225	11.5211	1.3179	7.23585e-05	0.0161996	UP
ENSMUSG00000025089	Gfra1	glial_cell_line_derived_neurotrophic_factor_family_receptor_alpha_1	GO:0050896|GO:0005623|GO:0009987|GO:0005576|GO:0023052|GO:0016020|GO:0032502|GO:0031224|GO:0043227|GO:0005886|GO:0009653|GO:0050794|GO:0071944|GO:0051716|GO:0004872|GO:0048856|GO:1903561|GO:0019898|GO:0070062|GO:0007154|GO:0007165|GO:0031225|GO:0031982|GO:0007275|GO:0007399|GO:0007166|GO:0007167|GO:0007169	response to stimulus|cell|cellular process|extracellular region|signaling|membrane|developmental process|intrinsic component of membrane|membrane-bounded organelle|plasma membrane|anatomical structure morphogenesis|regulation of cellular process|cell periphery|cellular response to stimulus|receptor activity|anatomical structure development|extracellular vesicle|extrinsic component of membrane|ext…	-	-	-	-	19:58235604-58455909	6368	2930	3466	6075	941	2326	2598	2062	34.9449	15.7417	16.9546	27.1384	4.82404	11.6839	12.4558	10.3618	23.6949	9.8314	1.26911	0.000284504	0.0473946	UP
ENSMUSG00000004347	Pde1c	phosphodiesterase_1C	GO:0050896|GO:0005623|GO:0009987|GO:0023052|GO:0005488|GO:0003824|GO:0008152|GO:0016787|GO:0050794|GO:0005929|GO:0043167|GO:0042995|GO:0051716|GO:0005515|GO:0016788|GO:0010035|GO:0007154|GO:0005516|GO:0043169|GO:0007165|GO:0050877|GO:0046872|GO:0042578|GO:0007600|GO:0010038|GO:0051592|GO:0008081|GO:0007606|GO:0007608|GO:0004112|GO:0004114|GO:0004117|GO:0047555|GO:0048101	response to stimulus|cell|cellular process|signaling|binding|catalytic activity|metabolic process|hydrolase activity|regulation of cellular process|cilium|ion binding|cell projection|cellular response to stimulus|protein binding|hydrolase activity, acting on ester bonds|response to inorganic substance|cell communication|calmodulin binding|cation binding|signal transduction|neurological system pro…	K13755	calcium/calmodulin-dependent 3',5'-cyclic nucleotide phosphodiesterase[3.1.4.17]	mmu04740|mmu04020|mmu00230|mmu05032|mmu04742|mmu04924	Olfactory transduction - Mus musculus (mouse)|Calcium signaling pathway - Mus musculus (mouse)|Purine metabolism - Mus musculus (mouse)|Morphine addiction - Mus musculus (mouse)|Taste transduction - Mus musculus (mouse)|Renin secretion - Mus musculus (mouse)	6:56069804-56569103	3728	1695	1844	3929	889	1423	1325	1052	8.52557	3.79507	3.75913	7.31453	1.89928	2.97886	2.64738	2.20307	5.84857	2.43215	1.26585	0.000105832	0.021659	UP
ENSMUSG00000039328	Rnf122	ring_finger_protein_122	GO:0005488|GO:0043167|GO:0005515|GO:0043169|GO:0046872|GO:0046914|GO:0008270	binding|ion binding|protein binding|cation binding|metal ion binding|transition metal ion binding|zinc ion binding	-	-	-	-	8:31111820-31131482	683	453	346	568	205	209	252	204	5.99931	3.89566	2.70916	4.06149	1.68218	1.68044	1.9339	1.64087	4.1664	1.73435	1.26441	0.00010279	0.0212887	UP
ENSMUSG00000038059	Smim3	small_integral_membrane_protein_3	GO:0005488|GO:0016020|GO:0031224|GO:0005515|GO:0016021	binding|membrane|intrinsic component of membrane|protein binding|integral component of membrane	-	-	-	-	18:60474193-60501983	612	436	397	512	278	167	182	199	20.538	14.3251	11.8762	13.9873	8.7155	5.13004	5.33619	6.11542	15.1817	6.32429	1.26335	0.000199315	0.0363655	UP
ENSMUSG00000027495	Fam210b	family_with_sequence_similarity_210_member_B	GO:0016020|GO:0031224|GO:0016021	membrane|intrinsic component of membrane|integral component of membrane	-	-	-	-	2:172345565-172355749	1091	815	794	1067	395	326	501	407	20.0829	14.6879	13.0287	15.989	6.79263	5.49308	8.05734	6.86058	15.9471	6.80091	1.2295	6.08514e-06	0.00241192	UP
ENSMUSG00000021453	Gadd45g	growth_arrest_and_DNA_damage_inducible_45_gamma	GO:0050896|GO:0005623|GO:0009987|GO:0023052|GO:0005488|GO:0002376|GO:0032502|GO:0008152|GO:0043227|GO:0006955|GO:0007155|GO:0019222|GO:0023051|GO:0071704|GO:0048523|GO:0043229|GO:0009893|GO:0050794|GO:0005622|GO:0009892|GO:0006950|GO:0051716|GO:0048856|GO:0005515|GO:0044237|GO:0002520|GO:0006793|GO:0043086|GO:0033554|GO:0002287|GO:0005737|GO:0050790|GO:0031324|GO:0007154|GO:0019538|GO:0008219|GO:…	response to stimulus|cell|cellular process|signaling|binding|immune system process|developmental process|metabolic process|membrane-bounded organelle|immune response|cell adhesion|regulation of metabolic process|regulation of signaling|organic substance metabolic process|negative regulation of cellular process|intracellular organelle|positive regulation of metabolic process|regulation of cellular…	K04402	growth arrest and DNA-damage-inducible protein[-]	mmu04010|mmu04210|mmu04068|mmu04110|mmu04115	MAPK signaling pathway - Mus musculus (mouse)|Apoptosis - Mus musculus (mouse)|FoxO signaling pathway - Mus musculus (mouse)|Cell cycle - Mus musculus (mouse)|p53 signaling pathway - Mus musculus (mouse)	13:51846678-51848468	524	500	442	665	224	195	278	241	18.0395	16.8525	13.5642	18.6368	7.20413	6.14503	8.36163	7.59758	16.7733	7.32709	1.19485	5.09712e-05	0.0124657	UP
ENSMUSG00000014599	Csf1	colony_stimulating_factor_1_macrophage_	GO:0022414|GO:0050896|GO:0005623|GO:0009987|GO:0005576|GO:0023052|GO:0005488|GO:0000003|GO:0002376|GO:0032991|GO:0016020|GO:0007610|GO:0032502|GO:0008152|GO:0040007|GO:0040011|GO:0031224|GO:0043227|GO:0006955|GO:0007155|GO:0019222|GO:0005886|GO:0023051|GO:0009653|GO:0050795|GO:0071704|GO:0002684|GO:0050900|GO:0048870|GO:0009893|GO:0009605|GO:0045927|GO:0050794|GO:0005622|GO:0071944|GO:0003006|GO:…	reproductive process|response to stimulus|cell|cellular process|extracellular region|signaling|binding|reproduction|immune system process|macromolecular complex|membrane|behavior|developmental process|metabolic process|growth|locomotion|intrinsic component of membrane|membrane-bounded organelle|immune response|cell adhesion|regulation of metabolic process|plasma membrane|regulation of signaling|a…	K05453	macrophage colony-stimulating factor 1[-]	mmu04151|mmu04060|mmu04014|mmu04015|mmu04380|mmu04668|mmu04640|mmu05323	PI3K-Akt signaling pathway - Mus musculus (mouse)|Cytokine-cytokine receptor interaction - Mus musculus (mouse)|Ras signaling pathway - Mus musculus (mouse)|Rap1 signaling pathway - Mus musculus (mouse)|Osteoclast differentiation - Mus musculus (mouse)|TNF signaling pathway - Mus musculus (mouse)|Hematopoietic cell lineage - Mus musculus (mouse)|Rheumatoid arthritis - Mus musculus (mouse)	3:107741048-107760469	2160	1520	1324	2005	896	560	842	807	18.0808	12.4569	9.8794	13.6626	7.00667	4.29091	6.15784	6.1859	13.5199	5.91033	1.19378	6.27654e-05	0.0145749	UP
ENSMUSG00000020205	Phlda1	pleckstrin_homology_like_domain_family_A_member_1	GO:0005623|GO:0009987|GO:0005488|GO:0016020|GO:0032502|GO:0008152|GO:0043227|GO:0031090|GO:0005886|GO:0071704|GO:0043229|GO:0050794|GO:0009058|GO:0005622|GO:0071944|GO:0048856|GO:0005515|GO:0044237|GO:0005737|GO:0012506|GO:0044249|GO:0019538|GO:0008219|GO:0048869|GO:0030900|GO:0010941|GO:0031982|GO:0060322|GO:0043231|GO:0007420|GO:0007275|GO:0010942|GO:0048513|GO:0005634|GO:0005654|GO:0007399|GO:…	cell|cellular process|binding|membrane|developmental process|metabolic process|membrane-bounded organelle|organelle membrane|plasma membrane|organic substance metabolic process|intracellular organelle|regulation of cellular process|biosynthetic process|intracellular|cell periphery|anatomical structure development|protein binding|cellular metabolic process|cytoplasm|vesicle membrane|cellular biosy…	-	-	-	-	10:111506286-111508645	1129	807	558	1082	392	373	472	380	32.527	22.7628	14.3305	25.3766	10.5506	9.83685	11.8808	10.0253	23.7492	10.5734	1.16744	6.8466e-05	0.0155838	UP
ENSMUSG00000024256	Adcyap1	adenylate_cyclase_activating_polypeptide_1	GO:0022414|GO:0050896|GO:0005623|GO:0009987|GO:0048511|GO:0005576|GO:0023052|GO:0045202|GO:0005488|GO:0000003|GO:0004871|GO:0002376|GO:0007610|GO:0032502|GO:0008152|GO:0006955|GO:0019222|GO:0023051|GO:0071704|GO:0048523|GO:0005057|GO:0051050|GO:0009893|GO:0009605|GO:0050794|GO:0006807|GO:0009058|GO:0005622|GO:0044708|GO:0048609|GO:0051641|GO:0016043|GO:0042995|GO:0003006|GO:0009892|GO:0006950|GO:…	reproductive process|response to stimulus|cell|cellular process|rhythmic process|extracellular region|signaling|synapse|binding|reproduction|signal transducer activity|immune system process|behavior|developmental process|metabolic process|immune response|regulation of metabolic process|regulation of signaling|organic substance metabolic process|negative regulation of cellular process|receptor sig…	K05262	adenylate cyclase activating polypeptide[-]	mmu04911|mmu04924	Insulin secretion - Mus musculus (mouse)|Renin secretion - Mus musculus (mouse)	17:93199422-93205485	2763	2056	1593	2787	755	1092	1443	888	88.1049	64.1866	45.2807	72.3456	22.4909	31.8742	40.2011	25.9297	67.4795	30.124	1.16354	7.78568e-05	0.0170462	UP
ENSMUSG00000032802	Srxn1	sulfiredoxin_1_homolog_S._cerevisiae_	GO:0016209|GO:0050896|GO:0005623|GO:0003824|GO:0008152|GO:0005622|GO:0032542|GO:0006950|GO:0016491|GO:0006979|GO:0005737|GO:0016667|GO:0055114|GO:0005829	antioxidant activity|response to stimulus|cell|catalytic activity|metabolic process|intracellular|sulfiredoxin activity|response to stress|oxidoreductase activity|response to oxidative stress|cytoplasm|oxidoreductase activity, acting on a sulfur group of donors|oxidation-reduction process|cytosol	-	-	-	-	2:152105516-152111376	11306	5976	6316	9605	3575	4395	3688	3505	207.202	107.225	103.182	143.297	61.2069	73.7293	59.0511	58.8217	140.227	63.2023	1.14971	0.00020528	0.0368686	UP
ENSMUSG00000033350	Chst2	carbohydrate_sulfotransferase_2	GO:0050896|GO:0005623|GO:0009987|GO:0003824|GO:0016020|GO:0008152|GO:0031224|GO:0043227|GO:0031090|GO:0071704|GO:0043229|GO:0016740|GO:0006807|GO:0009058|GO:0005622|GO:0012505|GO:0006950|GO:0044237|GO:0005737|GO:0098588|GO:0005794|GO:0006952|GO:0044249|GO:0005975|GO:0006790|GO:0006082|GO:0043231|GO:0016021|GO:0008146|GO:0005802|GO:0042339|GO:0009059|GO:0006954|GO:0000139|GO:1901137|GO:0018146|GO:…	response to stimulus|cell|cellular process|catalytic activity|membrane|metabolic process|intrinsic component of membrane|membrane-bounded organelle|organelle membrane|organic substance metabolic process|intracellular organelle|transferase activity|nitrogen compound metabolic process|biosynthetic process|intracellular|endomembrane system|response to stress|cellular metabolic process|cytoplasm|boun…	K04745	carbohydrate 6-sulfotransferase 2 [EC:2.8.2.-][-]	mmu00533	Glycosaminoglycan biosynthesis - keratan sulfate - Mus musculus (mouse)	9:95399292-95406722	2334	1221	1229	1906	601	782	925	784	21.2063	10.8613	9.95393	14.0975	5.10127	6.50381	7.34275	6.52297	14.0298	6.3677	1.13965	0.000166634	0.0308932	UP
ENSMUSG00000024143	Rhoq	ras_homolog_gene_family_member_Q	GO:0050896|GO:0005623|GO:0009987|GO:0005576|GO:0023052|GO:0005488|GO:0003824|GO:0016020|GO:0032502|GO:0008152|GO:0044089|GO:0043227|GO:1903828|GO:0016787|GO:0019222|GO:0005886|GO:0009653|GO:0071704|GO:0048523|GO:0043229|GO:0051050|GO:0009893|GO:0050794|GO:0006807|GO:0009058|GO:0005622|GO:0043167|GO:0097367|GO:0051641|GO:0071944|GO:0016043|GO:0051716|GO:0051051|GO:0048856|GO:0005515|GO:1903561|GO:…	response to stimulus|cell|cellular process|extracellular region|signaling|binding|catalytic activity|membrane|developmental process|metabolic process|positive regulation of cellular component biogenesis|membrane-bounded organelle|negative regulation of cellular protein localization|hydrolase activity|regulation of metabolic process|plasma membrane|anatomical structure morphogenesis|organic substa…	K07194	Ras homolog gene family, member Q[-]	mmu04910	Insulin signaling pathway - Mus musculus (mouse)	17:86963082-87000069	6295	3212	3998	5950	2400	1741	2533	2265	93.7434	46.8299	53.0721	72.1304	33.3884	23.7324	32.9559	30.8872	66.4439	30.241	1.13563	0.00022716	0.0392645	UP
ENSMUSG00000029765	Plxna4	plexin_A4	GO:0050896|GO:0005623|GO:0009987|GO:0023052|GO:0005488|GO:0004871|GO:0032991|GO:0016020|GO:0007610|GO:0032502|GO:0040007|GO:0040011|GO:0031224|GO:0005886|GO:0009653|GO:0050795|GO:0048870|GO:0009605|GO:0050794|GO:0038023|GO:0071944|GO:0016043|GO:0051716|GO:0004872|GO:0016049|GO:0043234|GO:0048856|GO:0005515|GO:0048589|GO:0040012|GO:0040008|GO:0050793|GO:0045595|GO:0048638|GO:0021675|GO:0007154|GO:…	response to stimulus|cell|cellular process|signaling|binding|signal transducer activity|macromolecular complex|membrane|behavior|developmental process|growth|locomotion|intrinsic component of membrane|plasma membrane|anatomical structure morphogenesis|regulation of behavior|cell motility|response to external stimulus|regulation of cellular process|signaling receptor activity|cell periphery|cellul…	K06820	plexin A[-]	mmu04360	Axon guidance - Mus musculus (mouse)	6:32144268-32588192	6238	3859	3107	5197	1554	2281	2499	2208	29.036	17.5861	12.8918	19.6925	6.75746	9.71885	10.1627	9.41145	19.8016	9.01263	1.1356	0.000213793	0.0381	UP
ENSMUSG00000046688	Tifa	TRAF_interacting_protein_with_forkhead_associated_domain	GO:0050896|GO:0005623|GO:0009987|GO:0023052|GO:0005488|GO:0050794|GO:0005622|GO:0051716|GO:0005515|GO:0007154|GO:0007165|GO:0035556|GO:0007249	response to stimulus|cell|cellular process|signaling|binding|regulation of cellular process|intracellular|cellular response to stimulus|protein binding|cell communication|signal transduction|intracellular signal transduction|I-kappaB kinase/NF-kappaB signaling	-	-	-	-	3:127789805-127832164	1113	856	868	1408	497	464	641	450	14.3502	10.8054	9.97612	14.7782	5.98631	5.4762	7.22061	5.31302	12.4775	5.99904	1.05652	8.22691e-05	0.0175119	UP
ENSMUSG00000020737	Hn1	hematological_and_neurological_expressed_sequence_1	GO:0005623|GO:0043227|GO:0043229|GO:0005622|GO:0043231|GO:0005634	cell|membrane-bounded organelle|intracellular organelle|intracellular|intracellular membrane-bounded organelle|nucleus	-	-	-	-	11:115497353-115514387	2341	1510	1632	2362	940	1124	1050	775	49.6863	31.3772	30.8769	40.8104	18.6382	21.8373	19.4705	15.0627	38.1877	18.7522	1.02605	0.000286659	0.04741	UP
ENSMUSG00000090877	Hspa1b	heat_shock_protein_1B	GO:0005623|GO:0005488|GO:0005622|GO:0043167|GO:0097367|GO:0005515|GO:0036094|GO:0097159|GO:0005737|GO:0001882|GO:0000166|GO:0043168|GO:0017076|GO:0001883|GO:0032549|GO:0005524	cell|binding|intracellular|ion binding|carbohydrate derivative binding|protein binding|small molecule binding|organic cyclic compound binding|cytoplasm|nucleoside binding|nucleotide binding|anion binding|purine nucleotide binding|purine nucleoside binding|ribonucleoside binding|ATP binding	K03283	heat shock 70kDa protein 1/8[-]	mmu04144|mmu04010|mmu05169|mmu05164|mmu04141|mmu05162|mmu03040|mmu05145|mmu04915|mmu04612|mmu04213|mmu05134	Endocytosis - Mus musculus (mouse)|MAPK signaling pathway - Mus musculus (mouse)|Epstein-Barr virus infection - Mus musculus (mouse)|Influenza A - Mus musculus (mouse)|Protein processing in endoplasmic reticulum - Mus musculus (mouse)|Measles - Mus musculus (mouse)|Spliceosome - Mus musculus (mouse)|Toxoplasmosis - Mus musculus (mouse)|Estrogen signaling pathway - Mus musculus (mouse)|Antigen pro…	17:34956436-34959238	123	103	122	129	685	387	304	456	2.92168	2.39533	2.58324	2.49444	15.2005	8.41463	6.3089	9.91875	2.59867	9.96069	-1.93847	7.19815e-07	0.000435469	DOWN
ENSMUSG00000026393	Nek7	NIMA_never_in_mitosis_gene_a_related_expressed_kinase_7	GO:0005623|GO:0009987|GO:0005488|GO:0003824|GO:0008152|GO:0043227|GO:0071704|GO:0043229|GO:0016740|GO:0005622|GO:0043167|GO:0097367|GO:0044237|GO:0036094|GO:0097159|GO:0006793|GO:0005737|GO:0019538|GO:0001882|GO:0043169|GO:0000166|GO:0043168|GO:0043231|GO:0016772|GO:0005634|GO:0017076|GO:0005654|GO:0005815|GO:0001883|GO:0043412|GO:0044267|GO:0006796|GO:0046872|GO:0016773|GO:0016301|GO:0036211|GO:…	cell|cellular process|binding|catalytic activity|metabolic process|membrane-bounded organelle|organic substance metabolic process|intracellular organelle|transferase activity|intracellular|ion binding|carbohydrate derivative binding|cellular metabolic process|small molecule binding|organic cyclic compound binding|phosphorus metabolic process|cytoplasm|protein metabolic process|nucleoside binding|…	-	-	-	-	1:138482875-138620141	976	747	755	994	790	5374	4999	4476	4.63072	3.46994	3.19319	3.83921	3.5016	23.3396	20.7222	19.4471	3.78327	16.7526	-2.14668	1.94476e-06	0.000950006	DOWN
ENSMUSG00000019997	Ctgf	connective_tissue_growth_factor	GO:0050896|GO:0005623|GO:0009987|GO:0005576|GO:0023052|GO:0005488|GO:0031012|GO:0032502|GO:0008152|GO:0040007|GO:0040011|GO:0044089|GO:0048646|GO:0043227|GO:0007155|GO:0019222|GO:0023051|GO:0009653|GO:0005578|GO:0071704|GO:0048523|GO:0043229|GO:0048870|GO:0009893|GO:0050794|GO:0006807|GO:0009058|GO:0005622|GO:0043167|GO:0097367|GO:0071944|GO:0012505|GO:0016043|GO:0001502|GO:0009892|GO:0006950|GO:…	response to stimulus|cell|cellular process|extracellular region|signaling|binding|extracellular matrix|developmental process|metabolic process|growth|locomotion|positive regulation of cellular component biogenesis|anatomical structure formation involved in morphogenesis|membrane-bounded organelle|cell adhesion|regulation of metabolic process|regulation of signaling|anatomical structure morphogene…	K06827	connective tissue growth factor[-]	mmu04390	Hippo signaling pathway - Mus musculus (mouse)	10:24595442-24598683	285	507	1140	338	8021	746	1988	4753	3.98981	6.94893	14.2263	3.85195	104.9	9.5597	24.3151	60.9314	7.25424	49.9266	-2.78291	1.03453e-05	0.00360346	DOWN
ENSMUSG00000029659	Medag	mesenteric_estrogen_dependent_adipogenesis	GO:0005623|GO:0009987|GO:0032502|GO:0050794|GO:0005622|GO:0050793|GO:0045595|GO:0005737|GO:0045597|GO:0048869|GO:0045598|GO:0030154|GO:0045600|GO:0045444	cell|cellular process|developmental process|regulation of cellular process|intracellular|regulation of developmental process|regulation of cell differentiation|cytoplasm|positive regulation of cell differentiation|cellular developmental process|regulation of fat cell differentiation|cell differentiation|positive regulation of fat cell differentiation|fat cell differentiation	-	-	-	-	5:149411749-149431723	99	219	289	183	1545	274	563	1107	1.01941	2.2078	2.65271	1.53398	14.8622	2.58263	5.06494	10.4382	1.85348	8.237	-2.15188	1.26943e-05	0.00422942	DOWN
ENSMUSG00000003665	Has1	hyaluronan_synthase1	GO:0022414|GO:0050896|GO:0005623|GO:0009987|GO:0048511|GO:0000003|GO:0003824|GO:0016020|GO:0008152|GO:0040011|GO:0031224|GO:0007155|GO:0005886|GO:0071704|GO:0048523|GO:0016740|GO:0048870|GO:0050794|GO:0006807|GO:0009058|GO:0005622|GO:0048609|GO:0071944|GO:0016043|GO:0040013|GO:0044702|GO:0051716|GO:0042698|GO:0044237|GO:0040012|GO:0044849|GO:0005737|GO:0044262|GO:0044249|GO:0005975|GO:0036119|GO:…	reproductive process|response to stimulus|cell|cellular process|rhythmic process|reproduction|catalytic activity|membrane|metabolic process|locomotion|intrinsic component of membrane|cell adhesion|plasma membrane|organic substance metabolic process|negative regulation of cellular process|transferase activity|cell motility|regulation of cellular process|nitrogen compound metabolic process|biosynth…	-	-	-	-	17:17843328-17855188	1	12	10	3	269	57	22	44	0.0318615	0.374278	0.283975	0.0777997	8.00562	1.66217	0.612323	1.28356	0.191978	2.89092	-3.91251	1.42688e-05	0.00468608	DOWN
ENSMUSG00000056174	Col8a2	collagen_type_VIII_alpha_2	GO:0005576|GO:0005488|GO:0031012|GO:0032991|GO:0032502|GO:0048646|GO:0007155|GO:0009653|GO:0005578|GO:0005604|GO:0043234|GO:0048856|GO:0005515|GO:0008283|GO:0007423|GO:0050673|GO:0005581|GO:0001568|GO:0009887|GO:0001525|GO:0007275|GO:0048513|GO:0048514|GO:0072359|GO:0001654|GO:0001944|GO:0072358|GO:0043010|GO:0048592|GO:0048593	extracellular region|binding|extracellular matrix|macromolecular complex|developmental process|anatomical structure formation involved in morphogenesis|cell adhesion|anatomical structure morphogenesis|proteinaceous extracellular matrix|basement membrane|protein complex|anatomical structure development|protein binding|cell proliferation|sensory organ development|epithelial cell proliferation|colla…	-	-	-	-	4:126286793-126314330	172	407	239	204	1000	305	982	1377	2.4496	5.67498	3.0342	2.36512	13.3048	3.97618	12.2189	17.9584	3.38098	11.8646	-1.81115	2.2983e-05	0.00686176	DOWN
ENSMUSG00000044337	Ackr3	atypical_chemokine_receptor_3	GO:0050896|GO:0005623|GO:0009987|GO:0023052|GO:0005488|GO:0004871|GO:0002376|GO:0016020|GO:0032502|GO:0008152|GO:0040011|GO:0051707|GO:0009607|GO:0031224|GO:0048646|GO:0043227|GO:0005905|GO:0007155|GO:0019222|GO:0005886|GO:0023051|GO:0009653|GO:0071704|GO:0048523|GO:0043229|GO:0009893|GO:0009605|GO:0050794|GO:0038023|GO:0005622|GO:0009986|GO:0071944|GO:0012505|GO:0006950|GO:0051716|GO:0004872|GO:…	response to stimulus|cell|cellular process|signaling|binding|signal transducer activity|immune system process|membrane|developmental process|metabolic process|locomotion|response to other organism|response to biotic stimulus|intrinsic component of membrane|anatomical structure formation involved in morphogenesis|membrane-bounded organelle|coated pit|cell adhesion|regulation of metabolic process|p…	K04304	C-X-C chemokine receptor type 7[-]	mmu04060	Cytokine-cytokine receptor interaction - Mus musculus (mouse)	1:90203980-90216751	124	221	157	220	1072	254	476	686	2.37994	4.15278	2.68611	3.43735	19.2212	4.46248	7.98188	12.0569	3.16405	10.9306	-1.78853	2.55661e-05	0.00752558	DOWN
ENSMUSG00000028488	Sh3gl2	SH3_domain_GRB2_like_2	GO:0005623|GO:0009987|GO:0005576|GO:0005488|GO:0016020|GO:0008152|GO:0043227|GO:0019222|GO:0071704|GO:0050794|GO:0005622|GO:0051641|GO:0016043|GO:0008289|GO:0005515|GO:1903561|GO:0044237|GO:0070062|GO:0006810|GO:0051640|GO:0005737|GO:0042802|GO:0051656|GO:0051649|GO:0031623|GO:0031982|GO:0031323|GO:0060627|GO:0051128|GO:0016192|GO:0043112|GO:0051650|GO:0051648|GO:0048489|GO:0046907|GO:0002090|GO:…	cell|cellular process|extracellular region|binding|membrane|metabolic process|membrane-bounded organelle|regulation of metabolic process|organic substance metabolic process|regulation of cellular process|intracellular|cellular localization|cellular component organization|lipid binding|protein binding|extracellular vesicle|cellular metabolic process|extracellular exosome|transport|organelle locali…	K11247	endophilin-A[-]	mmu04144	Endocytosis - Mus musculus (mouse)	4:85205126-85639195	389	263	287	425	718	645	918	909	3.567	2.36109	2.34593	3.17248	6.1506	5.4139	7.35442	7.63278	2.86162	6.63793	-1.2139	4.55592e-05	0.011262	DOWN
ENSMUSG00000037411	Serpine1	serine_or_cysteine_peptidase_inhibitor_clade_E_member_1	GO:0022414|GO:0050896|GO:0009987|GO:0005576|GO:0023052|GO:0005488|GO:0000003|GO:0031012|GO:0002376|GO:0007610|GO:0032502|GO:0008152|GO:0040011|GO:0051707|GO:0009607|GO:0048646|GO:0043227|GO:0007155|GO:0019222|GO:0023051|GO:0009653|GO:0050795|GO:0071704|GO:0002684|GO:0048523|GO:0051050|GO:0050900|GO:0048870|GO:0009605|GO:0050794|GO:0016043|GO:0030234|GO:0003006|GO:0009892|GO:0006950|GO:0040013|GO:…	reproductive process|response to stimulus|cellular process|extracellular region|signaling|binding|reproduction|extracellular matrix|immune system process|behavior|developmental process|metabolic process|locomotion|response to other organism|response to biotic stimulus|anatomical structure formation involved in morphogenesis|membrane-bounded organelle|cell adhesion|regulation of metabolic process|…	K03982	plasminogen activator inhibitor 1[-]	mmu04390|mmu04066|mmu05142|mmu04933|mmu04610|mmu04115	Hippo signaling pathway - Mus musculus (mouse)|HIF-1 signaling pathway - Mus musculus (mouse)|Chagas disease (American trypanosomiasis) - Mus musculus (mouse)|AGE-RAGE signaling pathway in diabetic complications - Mus musculus (mouse)|Complement and coagulation cascades - Mus musculus (mouse)|p53 signaling pathway - Mus musculus (mouse)	5:137061504-137072268	178	140	300	230	5867	194	283	1137	2.04193	1.57237	3.06777	2.14786	62.875	2.03714	2.83636	11.944	2.20748	19.9231	-3.17397	7.25808e-05	0.0161996	DOWN
ENSMUSG00000020241	Col6a2	collagen_type_VI_alpha_2	GO:0050896|GO:0005623|GO:0009987|GO:0005576|GO:0005488|GO:0031012|GO:0032991|GO:0016020|GO:0043227|GO:0007155|GO:0005886|GO:0005578|GO:0071944|GO:0016043|GO:0005615|GO:0043234|GO:0005515|GO:1903561|GO:0070062|GO:0042383|GO:0005581|GO:0031982|GO:0010033|GO:0022607|GO:0009743|GO:0006461|GO:0034284|GO:0051259|GO:0070206|GO:0051291|GO:0070208|GO:0009749	response to stimulus|cell|cellular process|extracellular region|binding|extracellular matrix|macromolecular complex|membrane|membrane-bounded organelle|cell adhesion|plasma membrane|proteinaceous extracellular matrix|cell periphery|cellular component organization|extracellular space|protein complex|protein binding|extracellular vesicle|extracellular exosome|sarcolemma|collagen trimer|vesicle|resp…	K06238	collagen, type VI, alpha[-]	mmu04151|mmu04510|mmu04974|mmu04512	PI3K-Akt signaling pathway - Mus musculus (mouse)|Focal adhesion - Mus musculus (mouse)|Protein digestion and absorption - Mus musculus (mouse)|ECM-receptor interaction - Mus musculus (mouse)	10:76595762-76623630	1060	2968	1753	1453	12075	2218	5516	6873	8.36205	22.9231	12.3273	9.33102	88.9886	16.0164	38.0176	49.65	13.2359	48.1681	-1.86363	8.11156e-05	0.0174277	DOWN
ENSMUSG00000006014	Prg4	proteoglycan_4_megakaryocyte_stimulating_factor_articular_superficial_zone_protein_	GO:0050896|GO:0009987|GO:0005576|GO:0005488|GO:0002376|GO:0032502|GO:0008152|GO:0006955|GO:0019222|GO:0071704|GO:0048523|GO:0050794|GO:0009058|GO:0030246|GO:0009892|GO:0005615|GO:0004872|GO:0048856|GO:0044237|GO:0008283|GO:0002520|GO:0006810|GO:0031324|GO:0009890|GO:0044249|GO:0019538|GO:0001816|GO:0001817|GO:0001818|GO:0030247|GO:0031323|GO:0007275|GO:0048513|GO:0042127|GO:0038024|GO:0072089|GO:…	response to stimulus|cellular process|extracellular region|binding|immune system process|developmental process|metabolic process|immune response|regulation of metabolic process|organic substance metabolic process|negative regulation of cellular process|regulation of cellular process|biosynthetic process|carbohydrate binding|negative regulation of metabolic process|extracellular space|receptor act…	-	-	-	-	1:150449412-150466165	139	304	187	106	6043	282	518	268	1.27863	2.73783	1.53338	0.793765	51.9306	2.37453	4.16307	2.25752	1.5859	15.1814	-3.25893	9.73276e-05	0.0203406	DOWN
ENSMUSG00000108715	Ltbp4	latent_transforming_growth_factor_beta_binding_protein_4	GO:0050896|GO:0005623|GO:0009987|GO:0005576|GO:0023052|GO:0005488|GO:0031012|GO:0008152|GO:0043227|GO:0019222|GO:0005578|GO:0071704|GO:0050794|GO:0043167|GO:0051716|GO:0005615|GO:0005515|GO:1903561|GO:0070062|GO:0006810|GO:0007154|GO:0019538|GO:0019838|GO:0043169|GO:0032940|GO:0007165|GO:0010817|GO:0031982|GO:0019955|GO:0071559|GO:0010033|GO:0007267|GO:0071310|GO:0051246|GO:0046872|GO:0046903|GO:…	response to stimulus|cell|cellular process|extracellular region|signaling|binding|extracellular matrix|metabolic process|membrane-bounded organelle|regulation of metabolic process|proteinaceous extracellular matrix|organic substance metabolic process|regulation of cellular process|ion binding|cellular response to stimulus|extracellular space|protein binding|extracellular vesicle|extracellular exo…	-	-	-	-	7:27311715-27333604	0	0	0	0	37	0	0	76	0	0	0	0	0.668236	0	0	1.34545	0	0.503421	#NAME?	0.000110648	0.0219284	DOWN
ENSMUSG00000105265	Sox2ot	SOX2_overlapping_transcript_non_protein_coding_	-	-	-	-	-	-	3:34104270-34682619	121	166	53	122	229	287	605	433	0.426643	0.573044	0.166583	0.350183	0.754318	0.926313	1.86375	1.39808	0.379113	1.23561	-1.70453	0.000126119	0.0247807	DOWN
ENSMUSG00000024529	Lox	lysyl_oxidase	GO:0050896|GO:0005623|GO:0009987|GO:0005576|GO:0005488|GO:0031012|GO:0003824|GO:0032991|GO:0032502|GO:0008152|GO:0043227|GO:0005578|GO:0043229|GO:0005622|GO:0043167|GO:0016043|GO:0006950|GO:0016491|GO:0005615|GO:0043234|GO:0048856|GO:0005515|GO:0035295|GO:0009611|GO:0009725|GO:0043169|GO:0055114|GO:0030323|GO:0007507|GO:0005581|GO:0043231|GO:0001568|GO:0010033|GO:0007275|GO:0048513|GO:0022607|GO:…	response to stimulus|cell|cellular process|extracellular region|binding|extracellular matrix|catalytic activity|macromolecular complex|developmental process|metabolic process|membrane-bounded organelle|proteinaceous extracellular matrix|intracellular organelle|intracellular|ion binding|cellular component organization|response to stress|oxidoreductase activity|extracellular space|protein complex|a…	-	-	-	-	18:52516069-52529867	958	558	917	748	3993	1214	1511	2315	8.55479	4.87843	7.29948	5.43753	33.3106	9.92338	11.7886	18.9304	6.54256	18.4883	-1.49868	0.000218681	0.0386711	DOWN
ENSMUSG00000070551	Mrgprb5	MAS_related_GPR_member_B5	GO:0050896|GO:0005623|GO:0009987|GO:0023052|GO:0004871|GO:0016020|GO:0031224|GO:0005886|GO:0050794|GO:0038023|GO:0071944|GO:0051716|GO:0004872|GO:0007154|GO:0005887|GO:0007165|GO:0031226|GO:0004888|GO:0016021|GO:0004930|GO:0007186	response to stimulus|cell|cellular process|signaling|signal transducer activity|membrane|intrinsic component of membrane|plasma membrane|regulation of cellular process|signaling receptor activity|cell periphery|cellular response to stimulus|receptor activity|cell communication|integral component of plasma membrane|signal transduction|intrinsic component of plasma membrane|transmembrane signaling …	-	-	-	-	7:48167983-48169019	8	8	8	19	31	60	62	27	0.513655	0.502887	0.457886	0.993084	1.8594	3.52631	3.4779	1.58745	0.616878	2.61276	-2.08252	0.000268572	0.0450672	DOWN
ENSMUSG00000030717	Nupr1	nuclear_protein_transcription_regulator_1	GO:0022414|GO:0050896|GO:0005623|GO:0009987|GO:0023052|GO:0005488|GO:0000003|GO:0032502|GO:0008152|GO:0040007|GO:0043227|GO:0019222|GO:0071704|GO:0048523|GO:0043229|GO:0009893|GO:0050794|GO:0006807|GO:0009058|GO:0005622|GO:0016043|GO:0003006|GO:0006950|GO:0044702|GO:0051716|GO:0016049|GO:0048856|GO:0044237|GO:0050793|GO:0008283|GO:0097159|GO:0007548|GO:0008285|GO:0033554|GO:0046483|GO:0009888|GO:…	reproductive process|response to stimulus|cell|cellular process|signaling|binding|reproduction|developmental process|metabolic process|growth|membrane-bounded organelle|regulation of metabolic process|organic substance metabolic process|negative regulation of cellular process|intracellular organelle|positive regulation of metabolic process|regulation of cellular process|nitrogen compound metaboli…	K15626	nuclear protein, 1[-]	mmu05202	Transcriptional misregulation in cancer - Mus musculus (mouse)	7:126623249-126630861	207	351	301	291	2661	315	609	691	2.70346	4.48806	3.50425	3.09385	32.4664	3.7658	6.94896	8.26406	3.44741	12.8613	-1.89945	0.000302591	0.0493351	DOWN
																dcl
																Crhr1
																Comt
																P2rx3
																Cacna1e
																Ano1
																Il1rn
																Il1a
																Il12b
																Nr2f6
																Il10
																Htr2c
																Tafa4
																Acpp
																Slc9a1
																Bdkrb1
																Ccl2
																Cnr2
																Penk
																Cnr1
																Prkcg
																Thbs1
